# Supplementary material for: drLumi: An open-source package to manage data, calibrate, and conduct quality control of multiplex bead-based immunoassays data analysis
Source: PLoS One. 2017 Nov 14;12(11):e0187901. doi: 10.1371/journal.pone.0187901 (PMC5685631; doi:10.1371/journal.pone.0187901)
Supplement: S1 File — (CSV) [file pone.0187901.s001.csv]

Program	xPONENT		LX100/LX200
Build	3.1.871.0
Date	26/02/2014	16:07
SN	drLumi1234567890
Batch	plate_1
Version	1
Operator
ComputerName	FCP1240
Country Code	809
ProtocolName	Example STUDY
ProtocolVersion	1
ProtocolDescription
ProtocolDevelopingCompany	Invitrogen
SampleVolume	75 uL
DDGate	7500 to 20000
SampleTimeout	200 sec
BatchStartTime	28/02/2014 21:44:35
BatchStopTime	28/02/2014 22:57:31
BatchDescription	<None>
ProtocolPlate	Name	Current 96-well plate	Type	96	Plates	1
ProtocolMicrosphere	Map	100 regions	Type	MagPlex	Count	30
ProtocolAnalysis	Type	Quan	Mode	FitOfAllStandards
NormBead	None
ProtocolHeater	Off
Most Recent Calibration and Control Results:
Last MagCAL1 Calibration	Passed 27/02/2014 12:24:09
Last CAL2 Calibration	Passed 27/02/2014 12:25:19
Last MagCON1 Verification	Passed 27/02/2014 12:27:03
Last CON2 Verification	Passed 27/02/2014 12:28:16
CALInfo:
Classification Calibrator Magnetic
Lot	ExpirationDate	CalibrationTime	DDTemp	CL1Temp	CL2Temp	DDVolts	CL1Volts	CL2Volts	DDRVal	CL1RVal	CL2RVal	Result	MachineSerialNo
B30958	14/11/2014	27/02/2014 12:24:16	23.96	23.96	24.39	44.65	93.03	94.09	285	994	1175	Pass	LX10010187403
Reporter Calibrator
Lot	ExpirationDate	CalibrationTime	RP1(1)Volts	RP1(1)Val	RP1(2)Volts	RP1(2)Val	Result	MachineSerialNo
B30870	15/11/2014	27/02/2014 12:25:26	568.99	3748.18	706.96	17023.89	Pass	LX10010187403
AssayLotInfo:
KitName	LotNumber	ExpirationDate	Manufacturer
Reagent	LotName	LotNumber	ExpirationDate	Manufacturer
Standard1
Standard2
Standard3
Standard4
Standard5
Standard6
Standard7
Standard8
Standard9
Standard10
Standard11
Standard12
Standard13
Standard14
Standard15
Standard16
Control1
Control2
Control3
Samples	91	Min Events	100	Per Bead
Results
DataType:	Median
Location	Sample	FGF	IL1B	G-CSF	IL10	IL13	IL6	IL12	RANTES	EOTAXIN	IL17	MIP1A	GMCSF	MIP1B	MCP1	IL15	EGF	IL5	HGF	VEGF	IFNg	IFNa	IL1RA	TNFa	IL2	IL7	IP10	IL2R	MIG	IL4	IL8	Total Events
1(1,A1)	Background0	21	20.5	7	8	9	14	7	63	27	13	9	7	14	12	28	38	6	9	41	6	7	52.5	8	13	41	7	10	7	9	58.5	4683
2(1,B1)	Control1	2902	3189	4154	9960.5	7468	7400.5	1889	6728	5722	11172.5	5648	14252.5	2073.5	5600.5	3557	8525.5	13668.5	786.5	5707	2871	9977.5	1526	5492.5	6814.5	3265	12245	1696	1645	6032.5	4836	3918
3(1,C1)	B_sid_13_CSP	18	19	9	18	8	110	9	412	24	12	13	8	26	63	25	39	6	9	42	6	7	59	11	21	36	141	10	7	11	6408	4668
4(1,D1)	B_sid_13_DMSO	19	18	10	19	9	75	8	860	24	11	14	8	24	38	25	37	6.5	9	38	7	6	67	10	24	36	461	10	7	11	3989	4173
5(1,E1)	B_sid_13_HBS	17	22	10	29	8	428	11	558	28	13	129	10	184	1246	25	51	6	10	59	7	11	69	39	19.5	35	362.5	10	7	12	7980.5	4082
6(1,F1)	B_sid_13_AMA1	18	21	10	21	10	73	9	226	27	13	13	8.5	24	46	23	35	9	11	35.5	8	8	51	13	17	37	150.5	11	8	12	5694	3961
7(1,G1)	B_sid_36_CSP	20	18	8	10	7	23	9	835.5	25	11	10	6	28	199	22	33	6	9.5	37	6	8	56	8	15	35	55.5	10	6	9	1686	3896
8(1,H1)	B_sid_36_DMSO	16	18	8	9	8	22	8	795	24	11	11	6	29	218	22	35	7	8	34	6	7	62	7	14	34	60	10	7	10	1952	4428
9(1,A2)	Standard1	4096	9188	9007.5	19456	15473	14328	8303	8117	11528	21019	8476	19288	8727	18504	6228	14849	22539	8738.5	8492	13701	14503	5141.5	15289	16455	12681	18831	7319.5	11673	13038	9515.5	4270
10(1,B2)	Control2	440	331.5	496.5	2271	1060	1366.5	143	2197	1274	1817	1305	4635	243	539	548	1822	2698.5	58	1785	333	918.5	329	922	1057	236	2171.5	181	81	1141	980	4711
11(1,C2)	B_sid_36_HBS	20	20	8	11	9	61	9	837.5	26	12	98	9	147.5	1771	25	34	8	9	48.5	7	13.5	69	28	18	39	136	12	7	10.5	4538	4341
12(1,D2)	B_sid_36_AMA1	20.5	20	10	9	9	29	9	1459	27	11	13	8	33	772	25	36.5	6	9	47	7	10	84.5	10	22	40	158.5	12	7	10	2544.5	4611
13(1,E2)	B_sid_14_CSP	16	20	22	13	9	30.5	12	2659.5	28	10	15	7	29	55.5	26	78	6	11	41	7	9	133	11	17	35	1258	14	8	11	1817	6700
14(1,F2)	B_sid_14_DMSO	17	21	16.5	14	9	49	12	2324	27	12	24	7	76	142	27	75	7	11	48	7	9	117	15	16	37.5	1239.5	13	9	12	4223	5005
15(1,G2)	B_sid_14_HBS	16	28	13	24	9	149	13	1825	29	11	177	10.5	326	1937	35	62.5	6	14	70	7.5	17	112	36.5	22	37	3198	13	17	12	7146	4569
16(1,H2)	B_sid_14_AMA1	13	19	18.5	13	9	33	11	2519	28.5	12	15	8	30	109	23	66.5	7	11	41	7	9	122	11	23	35	637.5	13	8	11	2531	5208
17(1,A3)	Standard2	3925	7216	7587	16192.5	12736	12787	5705	7065	9680	19327	7533	18555.5	5566	13687	5346.5	13260	21673.5	3823	7148	9322	14000	3578.5	11408	13068.5	8650	16833	4801	6343.5	11015.5	8106	4044
18(1,B3)	Control3	40	43	31	333	60	178.5	15	185	174	179.5	77	941	33	39	66	183	324	12	212	46	31	70	116	121	54	117.5	27	10	111.5	161	4467
19(1,C3)	B_sid_14_PHA	14	20	17	14	9	28	11	2287	27	10	16	8	49.5	129.5	25	61	6	11	45	7	9	114	12	21	35	358	13	7	11	2541.5	4389
20(1,D3)	B_sid_27_CSP	19	23	10	11	9	28	10	1588	25	9	20	6	32	388	24	36	7	9	40.5	7	9	99.5	10	19	36	849	11	7	11	5031	4627
21(1,E3)	B_sid_27_DMSO	21	21	9	10	8	35	9	1167	25	13	29	7	48	874.5	24	38	6	10	47.5	6	11	82	9	18	35	642	11	7	11	5824	4237
22(1,F3)	B_sid_27_HBS	21	22	9	13	10	78	9	458	26	13	112.5	9	143	3629.5	30	35.5	7	10	59.5	8	23	64.5	20	20	38	1469	10	7	12	7015	4377
23(1,G3)	B_sid_27_AMA1	18	19	10	10	8	30	9	1186	24	11	25	7	35	490	26	35	6	11	40	7	10	82.5	12	15	34	489.5	11.5	7	11	6191	4253
24(1,H3)	B_sid_30_CSP	21	20	9	10	9	47	8	916	24	11	14	6	73.5	442	23	43	6.5	9	43	6	9	64	9	14	34	708.5	10	6	10	5161	4181
25(1,A4)	Standard4	2510	2724	4068	8892.5	6058	6638	1665	6561	5014	10517	5410.5	13243	1808.5	4341.5	3295	8279	11822	644	5883	2495	8496	1363	4806	5914.5	2860	12281	1470	1124	5351	4246.5	4109
26(1,B4)	B_sid_30_DMSO	22	21	10	10	9	105	9	841	22	10	19	8	110	970	25	47	6	9	53	7	12	66	10	21	35	900	11	7	11	6679.5	3968
27(1,C4)	B_sid_30_HBS	23	23	11	13	8	91	10	872	27	11	57	7	230	1973	31	49	6	10	58	7	17	72.5	15	17	37	1187	11	7	12	7552.5	4542
28(1,D4)	B_sid_30_AMA1	24	21	10	11	8	85	10	1052	26	10	21	7	122	1257	24	47	6	9	59	7	13	71.5	14	19	36.5	983.5	10	7	12	7209	4250
29(1,E4)	B_sid_21_CSP	20	21	8.5	11	8	56	8	371.5	24	11	11	7	30	726	24	62	5	9	45	7	11	49	8	14	36	60	10	7	10	5002	4664
30(1,F4)	B_sid_21_DMSO	19	21	8	12	8	54	8	395	25	10	11.5	7	31	677.5	22	64	6	9	50	7	9	53.5	9	14	36	63	10	6	11	5062	3832
31(1,G4)	B_sid_21_HBS	20	20	9	13	9	55.5	8	447	25	10	26	8	67	2957	23	64	6	10	54	7.5	19	57	12	23	36	85	10	6	12	6745.5	4570
32(1,H4)	Standard1	3933	8990	8818	19097	15064	14179.5	7954.5	7788	11207.5	21163	8303	19181	8492	18302	6080	14730	22335	8654	8403.5	13597	14303	5177.5	14823	16319	12377	18393	7068	11683	13004	9308	4208
33(1,A5)	Standard6	675	584	879	3055	1286	1973	260.5	3188.5	1776	3037	2090.5	6064	381	812	880	2927.5	3790.5	99	2847	609	1570	491	1372	1555	427	4670.5	286	123	1710	1400.5	4233
34(1,B5)	B_sid_21_AMA1	19	20	7	12	8	52.5	7	302	24	11	11	6	27	1014	23	63	6.5	8.5	49	7	10	56	8	14	37	87	10	7	11	5548	4106
35(1,C5)	B_sid_22_CSP	20.5	19	8	12	8	48	9	1190	24.5	10	15	6	33	616	22	41	6	9	46	7	9	79	9	16	35	179.5	12	7	12	4810	4366
36(1,D5)	B_sid_22_DMSO	17	20	9	12	7	38	8	574	25	10	13	7	30	378	23	33	6	9	39	7	8	59	9	14	38	295	10	6	10	4363	4522
37(1,E5)	B_sid_22_HBS	18	20	7	17	8	82	8	620.5	26	12	95.5	8	126	2714.5	24	35.5	6	9	49	7	18.5	64	16	17	37.5	542	11	6	11	7288	4784
38(1,F5)	B_sid_22_AMA1	18	20	10	14	9	40	9	1230.5	26	11	13	7	33	856	24	35	5	10	44	7	11	81	11	17	38	171.5	11	7	11	5003	4401
39(1,G5)	B_sid_11_CSP	44	1004.5	46	197	20	14529.5	659	1122	32	13	5901	1219.5	2608	109	41	56	12	18	522.5	11	21	396	1272	19	69	108.5	36	9	20	9972	4481
40(1,H5)	Standard3	3854	4883.5	6222	13124	9886.5	10388.5	3459	7257	7739.5	15881	6870	17008	3423	8488	4718	11242.5	18110.5	1679	6812	5153.5	12726	2275	8144	9817	5612	15536.5	2923	3001	8526	6407	4172
41(1,A6)	Standard8	123.5	111	119	878.5	108.5	472	41	700	458	578.5	386.5	2243	80	117	148	637.5	943	24	708.5	150.5	148	165.5	349	314	92.5	751	64	21	371	367	4088
42(1,B6)	B_sid_11_DMSO	43	1136.5	45	202	19	15486	746	1033.5	32	13.5	6089	1403	2992	117	43.5	58	12	15	616	12	20	447	1235	17	72	121.5	37.5	9	22	10163	4598
43(1,C6)	B_sid_11_HBS	42	1152	58	211	19.5	15198.5	870.5	1089	34	13	6442.5	1844	3135.5	120	42	59	12	18	605.5	14	20	498	1669.5	18	77	131.5	37.5	8.5	20	9898	3873
44(1,D6)	B_sid_11_AMA1	54	1190	68	270.5	21	14985.5	901.5	1327	37	14	6446	1645.5	3253	147	47	64	11	18	630	10	22	544	3076.5	21	75	118	39	10	22	9904	4299
45(1,E6)	B_sid_11_PHA	48	1105	54.5	260	21	14460	782	1290	38	14	6275	1427	2984.5	141.5	41.5	59	13	18	633	10	21	475	2716.5	19	72	126.5	37	9	21	9784	4227
46(1,F6)	B_sid_18_CSP	60	1245	49	322	20	15046	1264	2285.5	37	16	6244.5	1004	3718	136	50.5	65	12	21	668	15	25	654.5	2695	22	72	137	39.5	9	22	10032	4490
47(1,G6)	B_sid_18_DMSO	57	1437	53	359	22	15280	1539	2354.5	41.5	16	6278.5	1136	4031	130	47	78	12	21	696	18	26	738	2743	22	72.5	172.5	43	10	24	9810	4999
48(1,H6)	Standard5	1377	1292	1861	5279	2985	3705	679	4985.5	2979.5	6029	3600	9103	795	1923	1898	5287	7002	229	4463	1239	4236.5	768	2525	3157	1077.5	8271.5	627	354	3234.5	2480	4437
49(1,A7)	Standard10	30	38	23	230	19	119	13.5	137	121.5	129.5	50	685	25	29.5	55	147	213.5	11	167	38	18	67	88	77	49	97	20	9	75	126	4413
50(1,B7)	B_sid_18_HBS	59	1377.5	59	389	22	15392	1497	2009	39	15	6410	1290.5	4046	128	51	63	12	21	658.5	16	24	709	3335	20	73	128	40	10	22	9792	4719
51(1,C7)	B_sid_18_AMA1	63.5	1642	59.5	480	23.5	15466	1664	2390	39	16	6412.5	1269	4424.5	147	51	68	11	22	733	18	28	841.5	6432	22	73	153	47	10	22	9990	4402
52(1,D7)	B_sid_15_CSP	61	2433	153	1173	25	16265	918	1747	40	15	7356	3671	4992	190	56	69	16	21	810	15.5	32	570	2299	23	76	181.5	46	11	24	10105.5	4388
53(1,E7)	B_sid_15_DMSO	50	2123	159	1198	22	15905	675	1350	40	14.5	7396.5	3432.5	4927	218	59	61	14	20.5	655.5	14	27	469.5	1903.5	21	78	185	48	12	23	10048	4569
54(1,F7)	B_sid_15_HBS	47.5	2163	182	1043	25	16084	592	1096	38	15	7739	4122.5	4851	180	54	61	14	20	698.5	17	26	418.5	2409	20	76	194	48	11	23	10381.5	4350
55(1,G7)	B_sid_15_AMA1	54.5	2093	174	1398	23	16032	701	1609	40	16	7331	3453	4994	277.5	57	64	13	21	728	15	31	481	4137	24	75.5	181	47	12	23	10206	4444
56(1,H7)	Standard7	303	232	342.5	1660	382.5	962	94	1579	887	1346	966	3808	166	300	304	1369	1950	47	1505	296	483.5	272	685.5	677	178	1980	126	45	799	702	4628
57(1,A8)	Standard12	22	24	9	61.5	10	39	8	66	47	39	14	186.5	16	16	32	58	52	9	66.5	14	8	51	27	30	41	16	13	8	22	71	4737
58(1,B8)	M_sid_37_CSP	29	72	11	15	11	4138	17.5	830.5	31	12	4532	119.5	1308.5	126	28	54	8	11	216	8	11	80	94	15	49	83.5	26	7	15	8958	3871
59(1,C8)	M_sid_37_DMSO	26	66	12	15	12	4234	18	330	28	11	4318	121	1226.5	119	29	53	8	10	189	7	11	69.5	90	14	50	96	21	8	15	8761	4395
60(1,D8)	M_sid_37_PHA	33	75	13	19	12	4344	20	1011.5	28	14	4597	146.5	1758	125	29	60	10	13	226	17	13	86.5	2988	53	50	100	32	6	17	8709	4461
61(1,E8)	M_sid_37_HBS	27	77.5	11	15	12.5	4137	16	515	30	11	4428	144	1188	120	30	55	8	10	190.5	8	10	74.5	129	17	51	80	26	7	15	8926	4261
62(1,F8)	M_sid_37_AMA1	31	74	10	16	13	4392	18	330.5	27	11	4675.5	136	1281	125	29	60	8	10.5	221.5	8	12	70	2917.5	16	51	89	26	7	14	8861	4174
63(1,G8)	M_sid_40_CSP	73	2095.5	138.5	915.5	23	16954.5	525.5	5649	51	19	8124.5	2816	9738	2813	62	127	14	27	708	9	52	546.5	2063	39	77	151	57	15	33	10269.5	5961
64(1,H8)	Standard9	51	61	49	454	39	237.5	20	291	228.5	272	137	1285	42	50	90.5	291	461.5	16	341	74	47	97	176	154	66	267	34	12	163	199	4839
65(1,A9)	Standard14	20	19	6	21	8	20	7	61	33	19	9	52	12	12	22	37	18	7.5	45	8	6	46	11	18	40	8	9	7	12	58	4910
66(1,B9)	M_sid_40_DMSO	64	1945	135.5	831.5	21	16790	453	5455	50	18	8160	2700	9588.5	2588	60.5	108	12	24	658	9	47	494.5	1980	34	82	156.5	54	14	32	10197	4751
67(1,C9)	M_sid_40_PHA	61	2030	164.5	1027	24	16520	475	5532	50	22	7917	2851	9175.5	2975	67.5	124	16	26	781	11	52	537.5	10671	42	81	144.5	65.5	15	32	10209.5	5483
68(1,D9)	M_sid_40_HBS	69	2159	189.5	785	29	16798	391	5566.5	48.5	20	7993	3856	9457	2795.5	67	111	65	27	765	9.5	50	498.5	1656.5	60	79	157	62	15	38	10137	4677
69(1,E9)	M_sid_40_AMA1	72	2243	180.5	1127.5	24	16974	461	5581	51	23	8230	3182.5	9892.5	3038	66	128	13	25.5	810	9	54	516.5	11497	37	80	147	63	14	33	10307	5193
70(1,F9)	M_sid_5_CSP	43	1384.5	240.5	3067.5	23	16631	43	5041	49	17	7235.5	523	9131.5	5505	51	110	11.5	26.5	724.5	9	66	315	217	37	79.5	142	53.5	16	30	10292	4046
71(1,G9)	M_sid_5_DMSO	45	1490	259	2925	19	16559	39	4736	49	19	7338	576	8787	5116.5	54	95.5	11	27	614	8	55	300	207.5	26	78	138	58.5	14	32	10224	4301
72(1,H9)	Standard11	25	29	13	128.5	11.5	69	10	86	70	70	23	379	21	20	42	91	110	10	102.5	21	12	56	52	45	47	36.5	15	8	38.5	91	4977
73(1,A10)	Standard16	22	21	6	12	8.5	16	7	64	28	14	8	17	11.5	11	23	31	9	8	41	7	6	47	8	13	38	7	9	6	9	55	4704
74(1,B10)	M_sid_5_HBS	47	1792.5	624	2641	21	16870	43	5253	50	18	7280.5	974	9334	5485.5	56	99	21	25	683	10	67	305	217	49	70.5	127	59.5	19	33.5	10291	4067
75(1,C10)	M_sid_5_AMA1	47	1576	235	2893	22.5	16886.5	40	4668	52	19	7401.5	827.5	8660	4916	52.5	108	15	27.5	612	9	54	289	4521.5	26	71.5	143	55	15	28	10246	4135
76(1,D10)	M_sid_5_PHA	50	1530	304	3367.5	24.5	16658	43.5	5328	53	20	7233	598.5	9120	5672.5	55	120	15	28	703.5	10	62	301	3583.5	32	85.5	136	61	17	32	10267.5	4247
77(1,E10)	M_sid_8_CSP	46	1259.5	82	512	22	16766	64	1863	45.5	16	8013	1991	9653	4457	54	81	11	22	655	9	52	216.5	809	27	77	121	52	13	28	9956.5	4004
78(1,F10)	M_sid_8_DMSO	44	1023	92	521	20	16791	60	1501	46.5	17	8164	1520	9644	6880	54.5	80	12	26	637	8.5	67	212	461.5	26	73	123.5	51	12	27	10185	4088
79(1,G10)	Control1	3173.5	3330	4602	10710.5	7909.5	8021.5	2015	7176	6365	11964.5	6008	14852	2279	5892	3788	8921.5	14245	813	6091	3004	10320.5	1690	6002	7260.5	3704	12911	1876	1875.5	6304.5	4986.5	4439
80(1,H10)	Standard13	21	22	7	36	9	26	7	59	38	26	10	98	13	12	26	46	31	8	51	10	7	51	17	21	40	11	10	7	16	58	5407
81(1,A11)	M_sid_8_HBS	47	1398	95	487.5	20	17012	60	1770	41	17	7930	2012	9058.5	5672	56	77	15	21	645	8.5	59	218	279	29	70	115	54	11	26	10293	4686
82(1,B11)	M_sid_8_AMA1	44	887	78	599	20	16883	64	1365	43	17	8197.5	1448	9193	5357	49.5	81	12	21	593	9	53	190	5768	28	79	113.5	53	11.5	25.5	10198.5	4248
83(1,C11)	M_sid_6_CSP	54	1386	48	749.5	20	16627.5	550	2045	46	17	7991	928	8186	10970	52	81	12	24	720	9	87	484	939	28	78.5	114	55	12	26	10119	4438
84(1,D11)	M_sid_6_DMSO	49	1502	46	641	21	16599	491	1682	43	15	7825	932	7708.5	10053.5	57	73	13	27	659	9	91.5	424	827	22	71.5	130	50.5	11.5	26	10175	4854
85(1,E11)	M_sid_6_HBS	62	1902.5	80	496	22	16844	586	2465	45	18	7869	2184.5	7797.5	7623.5	60	66	12	25	668.5	8.5	74	480	656	28	75	124	60	11	26	10389.5	4398
86(1,F11)	M_sid_6_AMA1	37	1076	25	357	17	15960.5	131	1658.5	34.5	15.5	7631	1038	5082	1905.5	40	72.5	12	19	626	8	34	223	7225	19	70	124.5	52	10	22	10194	4015
87(1,G11)	Control2	435	335.5	455	2298	1005	1407	136.5	2124	1270	1774.5	1329.5	4695.5	242	527	526	1777	2749	59	1824	324	868	336.5	964	1034	240.5	1993	177	74	1095	956	4473
88(1,H11)	Standard15	19	20	7	16	7	16	7	58	30	16	9	30	12	11	26	35	12	7	42	7	7	48	10	15	42	7	9	7	10	59	4761
89(1,A12)	M_sid_7_CSP	56.5	3212	227	1272.5	23	17019	102	5970	47	19	7914.5	1034	9704	12071.5	60.5	144	13	30	717	9	105	370.5	433	39	76	147	64	14	31	10246.5	4391
90(1,B12)	M_sid_7_DMSO	52	3010	188.5	1083	20	17057	83	5747	48	20	8267	951	9805	10217	60.5	133	11.5	27	704	8.5	95.5	330.5	349	30	76	142.5	66	14	31	10304	4246
91(1,C12)	M_sid_9_CSP	58	2397	351	2036.5	20.5	17133	144	2871	49	18	8042	1546	9590.5	13451	61	87	12.5	28	699	9	109	328	1195	31	69.5	128	53	14	29	10386	4336
92(1,D12)	M_sid_9_DMSO	54.5	2582	283	1857	19.5	16775	128	2727.5	47	19.5	8022	1416	9171	12364	56	85	13	26	699	9	103	291	1289	26	78	124	52	15	30	10474	4182
93(1,E12)	M_sid_9_HBS	54.5	2976.5	431.5	1485	22	16532.5	116	3143	51	18	7791	2575	8949	10289	57	87.5	13	24	772.5	8	108.5	299	952	31.5	73	119	56	13	30	10162	3916
94(1,F12)	M_sid_9_AMA1	56	2554	365.5	2285.5	21	16685	144	2297	50	19	7940	1857	9341	12045.5	61	87	12	26.5	749	9	113	279	8931.5	33	73	126	52	14	29	10243	4482
95(1,G12)	Control3	36	45.5	31	339	56	174	14	185	179	162	78	947	31	41	66	176.5	325.5	12	200	45	30.5	71	119	107	50.5	109	25	10	99.5	150	4355
96(1,H12)	Background0	19	21	7	8	7	14	6	52	26	12	8	6	12	11	24	34	5	8	37	6	6	47	6	13	40	6	9	6	9	51.5	4425
DataType:	Net MFI
Location	Sample	FGF	IL1B	G-CSF	IL10	IL13	IL6	IL12	RANTES	EOTAXIN	IL17	MIP1A	GMCSF	MIP1B	MCP1	IL15	EGF	IL5	HGF	VEGF	IFNg	IFNa	IL1RA	TNFa	IL2	IL7	IP10	IL2R	MIG	IL4	IL8	Total Events
1(1,A1)	Background0	1	-0.25	0	0	1	0	0.5	5.5	0.5	0.5	0.5	0.5	1	0.5	2	2	0.5	0.5	2	0	0.5	2.75	1	0	0.5	0.5	0.5	0.5	0	3.5	4683
2(1,B1)	Control1	2882	3168.25	4147	9952.5	7460	7386.5	1882.5	6670.5	5695.5	11160	5639.5	14246	2060.5	5589	3531	8489.5	13663	778	5668	2865	9971	1476.25	5485.5	6801.5	3224.5	12238.5	1686.5	1638.5	6023.5	4781	3918
3(1,C1)	B_sid_13_CSP	-2	-1.75	2	10	0	96	2.5	354.5	-2.5	-0.5	4.5	1.5	13	51.5	-1	3	0.5	0.5	3	0	0.5	9.25	4	8	-4.5	134.5	0.5	0.5	2	6353	4668
4(1,D1)	B_sid_13_DMSO	-1	-2.75	3	11	1	61	1.5	802.5	-2.5	-1.5	5.5	1.5	11	26.5	-1	1	1	0.5	-1	1	-0.5	17.25	3	11	-4.5	454.5	0.5	0.5	2	3934	4173
5(1,E1)	B_sid_13_HBS	-3	1.25	3	21	0	414	4.5	500.5	1.5	0.5	120.5	3.5	171	1234.5	-1	15	0.5	1.5	20	1	4.5	19.25	32	6.5	-5.5	356	0.5	0.5	3	7925.5	4082
6(1,F1)	B_sid_13_AMA1	-2	0.25	3	13	2	59	2.5	168.5	0.5	0.5	4.5	2	11	34.5	-3	-1	3.5	2.5	-3.5	2	1.5	1.25	6	4	-3.5	144	1.5	1.5	3	5639	3961
7(1,G1)	B_sid_36_CSP	0	-2.75	1	2	-1	9	2.5	778	-1.5	-1.5	1.5	-0.5	15	187.5	-4	-3	0.5	1	-2	0	1.5	6.25	1	2	-5.5	49	0.5	-0.5	0	1631	3896
8(1,H1)	B_sid_36_DMSO	-4	-2.75	1	1	0	8	1.5	737.5	-2.5	-1.5	2.5	-0.5	16	206.5	-4	-1	1.5	-0.5	-5	0	0.5	12.25	0	1	-6.5	53.5	0.5	0.5	1	1897	4428
9(1,A2)	Standard1	4076	9167.25	9000.5	19448	15465	14314	8296.5	8059.5	11501.5	21006.5	8467.5	19281.5	8714	18492.5	6202	14813	22533.5	8730	8453	13695	14496.5	5091.75	15282	16442	12640.5	18824.5	7310	11666.5	13029	9460.5	4270
10(1,B2)	Control2	420	310.75	489.5	2263	1052	1352.5	136.5	2139.5	1247.5	1804.5	1296.5	4628.5	230	527.5	522	1786	2693	49.5	1746	327	912	279.25	915	1044	195.5	2165	171.5	74.5	1132	925	4711
11(1,C2)	B_sid_36_HBS	0	-0.75	1	3	1	47	2.5	780	-0.5	-0.5	89.5	2.5	134.5	1759.5	-1	-2	2.5	0.5	9.5	1	7	19.25	21	5	-1.5	129.5	2.5	0.5	1.5	4483	4341
12(1,D2)	B_sid_36_AMA1	0.5	-0.75	3	1	1	15	2.5	1401.5	0.5	-1.5	4.5	1.5	20	760.5	-1	0.5	0.5	0.5	8	1	3.5	34.75	3	9	-0.5	152	2.5	0.5	1	2489.5	4611
13(1,E2)	B_sid_14_CSP	-4	-0.75	15	5	1	16.5	5.5	2602	1.5	-2.5	6.5	0.5	16	44	0	42	0.5	2.5	2	1	2.5	83.25	4	4	-5.5	1251.5	4.5	1.5	2	1762	6700
14(1,F2)	B_sid_14_DMSO	-3	0.25	9.5	6	1	35	5.5	2266.5	0.5	-0.5	15.5	0.5	63	130.5	1	39	1.5	2.5	9	1	2.5	67.25	8	3	-3	1233	3.5	2.5	3	4168	5005
15(1,G2)	B_sid_14_HBS	-4	7.25	6	16	1	135	6.5	1767.5	2.5	-1.5	168.5	4	313	1925.5	9	26.5	0.5	5.5	31	1.5	10.5	62.25	29.5	9	-3.5	3191.5	3.5	10.5	3	7091	4569
16(1,H2)	B_sid_14_AMA1	-7	-1.75	11.5	5	1	19	4.5	2461.5	2	-0.5	6.5	1.5	17	97.5	-3	30.5	1.5	2.5	2	1	2.5	72.25	4	10	-5.5	631	3.5	1.5	2	2476	5208
17(1,A3)	Standard2	3905	7195.25	7580	16184.5	12728	12773	5698.5	7007.5	9653.5	19314.5	7524.5	18549	5553	13675.5	5320.5	13224	21668	3814.5	7109	9316	13993.5	3528.75	11401	13055.5	8609.5	16826.5	4791.5	6337	11006.5	8051	4044
18(1,B3)	Control3	20	22.25	24	325	52	164.5	8.5	127.5	147.5	167	68.5	934.5	20	27.5	40	147	318.5	3.5	173	40	24.5	20.25	109	108	13.5	111	17.5	3.5	102.5	106	4467
19(1,C3)	B_sid_14_PHA	-6	-0.75	10	6	1	14	4.5	2229.5	0.5	-2.5	7.5	1.5	36.5	118	-1	25	0.5	2.5	6	1	2.5	64.25	5	8	-5.5	351.5	3.5	0.5	2	2486.5	4389
20(1,D3)	B_sid_27_CSP	-1	2.25	3	3	1	14	3.5	1530.5	-1.5	-3.5	11.5	-0.5	19	376.5	-2	0	1.5	0.5	1.5	1	2.5	49.75	3	6	-4.5	842.5	1.5	0.5	2	4976	4627
21(1,E3)	B_sid_27_DMSO	1	0.25	2	2	0	21	2.5	1109.5	-1.5	0.5	20.5	0.5	35	863	-2	2	0.5	1.5	8.5	0	4.5	32.25	2	5	-5.5	635.5	1.5	0.5	2	5769	4237
22(1,F3)	B_sid_27_HBS	1	1.25	2	5	2	64	2.5	400.5	-0.5	0.5	104	2.5	130	3618	4	-0.5	1.5	1.5	20.5	2	16.5	14.75	13	7	-2.5	1462.5	0.5	0.5	3	6960	4377
23(1,G3)	B_sid_27_AMA1	-2	-1.75	3	2	0	16	2.5	1128.5	-2.5	-1.5	16.5	0.5	22	478.5	0	-1	0.5	2.5	1	1	3.5	32.75	5	2	-6.5	483	2	0.5	2	6136	4253
24(1,H3)	B_sid_30_CSP	1	-0.75	2	2	1	33	1.5	858.5	-2.5	-1.5	5.5	-0.5	60.5	430.5	-3	7	1	0.5	4	0	2.5	14.25	2	1	-6.5	702	0.5	-0.5	1	5106	4181
25(1,A4)	Standard4	2490	2703.25	4061	8884.5	6050	6624	1658.5	6503.5	4987.5	10504.5	5402	13236.5	1795.5	4330	3269	8243	11816.5	635.5	5844	2489	8489.5	1313.25	4799	5901.5	2819.5	12274.5	1460.5	1117.5	5342	4191.5	4109
26(1,B4)	B_sid_30_DMSO	2	0.25	3	2	1	91	2.5	783.5	-4.5	-2.5	10.5	1.5	97	958.5	-1	11	0.5	0.5	14	1	5.5	16.25	3	8	-5.5	893.5	1.5	0.5	2	6624.5	3968
27(1,C4)	B_sid_30_HBS	3	2.25	4	5	0	77	3.5	814.5	0.5	-1.5	48.5	0.5	217	1961.5	5	13	0.5	1.5	19	1	10.5	22.75	8	4	-3.5	1180.5	1.5	0.5	3	7497.5	4542
28(1,D4)	B_sid_30_AMA1	4	0.25	3	3	0	71	3.5	994.5	-0.5	-2.5	12.5	0.5	109	1245.5	-2	11	0.5	0.5	20	1	6.5	21.75	7	6	-4	977	0.5	0.5	3	7154	4250
29(1,E4)	B_sid_21_CSP	0	0.25	1.5	3	0	42	1.5	314	-2.5	-1.5	2.5	0.5	17	714.5	-2	26	-0.5	0.5	6	1	4.5	-0.75	1	1	-4.5	53.5	0.5	0.5	1	4947	4664
30(1,F4)	B_sid_21_DMSO	-1	0.25	1	4	0	40	1.5	337.5	-1.5	-2.5	3	0.5	18	666	-4	28	0.5	0.5	11	1	2.5	3.75	2	1	-4.5	56.5	0.5	-0.5	2	5007	3832
31(1,G4)	B_sid_21_HBS	0	-0.75	2	5	1	41.5	1.5	389.5	-1.5	-2.5	17.5	1.5	54	2945.5	-3	28	0.5	1.5	15	1.5	12.5	7.25	5	10	-4.5	78.5	0.5	-0.5	3	6690.5	4570
32(1,H4)	Standard1	3913	8969.25	8811	19089	15056	14165.5	7948	7730.5	11181	21150.5	8294.5	19174.5	8479	18290.5	6054	14694	22329.5	8645.5	8364.5	13591	14296.5	5127.75	14816	16306	12336.5	18386.5	7058.5	11676.5	12995	9253	4208
33(1,A5)	Standard6	655	563.25	872	3047	1278	1959	254	3131	1749.5	3024.5	2082	6057.5	368	800.5	854	2891.5	3785	90.5	2808	603	1563.5	441.25	1365	1542	386.5	4664	276.5	116.5	1701	1345.5	4233
34(1,B5)	B_sid_21_AMA1	-1	-0.75	0	4	0	38.5	0.5	244.5	-2.5	-1.5	2.5	-0.5	14	1002.5	-3	27	1	0	10	1	3.5	6.25	1	1	-3.5	80.5	0.5	0.5	2	5493	4106
35(1,C5)	B_sid_22_CSP	0.5	-1.75	1	4	0	34	2.5	1132.5	-2	-2.5	6.5	-0.5	20	604.5	-4	5	0.5	0.5	7	1	2.5	29.25	2	3	-5.5	173	2.5	0.5	3	4755	4366
36(1,D5)	B_sid_22_DMSO	-3	-0.75	2	4	-1	24	1.5	516.5	-1.5	-2.5	4.5	0.5	17	366.5	-3	-3	0.5	0.5	0	1	1.5	9.25	2	1	-2.5	288.5	0.5	-0.5	1	4308	4522
37(1,E5)	B_sid_22_HBS	-2	-0.75	0	9	0	68	1.5	563	-0.5	-0.5	87	1.5	113	2703	-2	-0.5	0.5	0.5	10	1	12	14.25	9	4	-3	535.5	1.5	-0.5	2	7233	4784
38(1,F5)	B_sid_22_AMA1	-2	-0.75	3	6	1	26	2.5	1173	-0.5	-1.5	4.5	0.5	20	844.5	-2	-1	-0.5	1.5	5	1	4.5	31.25	4	4	-2.5	165	1.5	0.5	2	4948	4401
39(1,G5)	B_sid_11_CSP	24	983.75	39	189	12	14515.5	652.5	1064.5	5.5	0.5	5892.5	1213	2595	97.5	15	20	6.5	9.5	483.5	5	14.5	346.25	1265	6	28.5	102	26.5	2.5	11	9917	4481
40(1,H5)	Standard3	3834	4862.75	6215	13116	9878.5	10374.5	3452.5	7199.5	7713	15868.5	6861.5	17001.5	3410	8476.5	4692	11206.5	18105	1670.5	6773	5147.5	12719.5	2225.25	8137	9804	5571.5	15530	2913.5	2994.5	8517	6352	4172
41(1,A6)	Standard8	103.5	90.25	112	870.5	100.5	458	34.5	642.5	431.5	566	378	2236.5	67	105.5	122	601.5	937.5	15.5	669.5	144.5	141.5	115.75	342	301	52	744.5	54.5	14.5	362	312	4088
42(1,B6)	B_sid_11_DMSO	23	1115.75	38	194	11	15472	739.5	976	5.5	1	6080.5	1396.5	2979	105.5	17.5	22	6.5	6.5	577	6	13.5	397.25	1228	4	31.5	115	28	2.5	13	10108	4598
43(1,C6)	B_sid_11_HBS	22	1131.25	51	203	11.5	15184.5	864	1031.5	7.5	0.5	6434	1837.5	3122.5	108.5	16	23	6.5	9.5	566.5	8	13.5	448.25	1662.5	5	36.5	125	28	2	11	9843	3873
44(1,D6)	B_sid_11_AMA1	34	1169.25	61	262.5	13	14971.5	895	1269.5	10.5	1.5	6437.5	1639	3240	135.5	21	28	5.5	9.5	591	4	15.5	494.25	3069.5	8	34.5	111.5	29.5	3.5	13	9849	4299
45(1,E6)	B_sid_11_PHA	28	1084.25	47.5	252	13	14446	775.5	1232.5	11.5	1.5	6266.5	1420.5	2971.5	130	15.5	23	7.5	9.5	594	4	14.5	425.25	2709.5	6	31.5	120	27.5	2.5	12	9729	4227
46(1,F6)	B_sid_18_CSP	40	1224.25	42	314	12	15032	1257.5	2228	10.5	3.5	6236	997.5	3705	124.5	24.5	29	6.5	12.5	629	9	18.5	604.75	2688	9	31.5	130.5	30	2.5	13	9977	4490
47(1,G6)	B_sid_18_DMSO	37	1416.25	46	351	14	15266	1532.5	2297	15	3.5	6270	1129.5	4018	118.5	21	42	6.5	12.5	657	12	19.5	688.25	2736	9	32	166	33.5	3.5	15	9755	4999
48(1,H6)	Standard5	1357	1271.25	1854	5271	2977	3691	672.5	4928	2953	6016.5	3591.5	9096.5	782	1911.5	1872	5251	6996.5	220.5	4424	1233	4230	718.25	2518	3144	1037	8265	617.5	347.5	3225.5	2425	4437
49(1,A7)	Standard10	10	17.25	16	222	11	105	7	79.5	95	117	41.5	678.5	12	18	29	111	208	2.5	128	32	11.5	17.25	81	64	8.5	90.5	10.5	2.5	66	71	4413
50(1,B7)	B_sid_18_HBS	39	1356.75	52	381	14	15378	1490.5	1951.5	12.5	2.5	6401.5	1284	4033	116.5	25	27	6.5	12.5	619.5	10	17.5	659.25	3328	7	32.5	121.5	30.5	3.5	13	9737	4719
51(1,C7)	B_sid_18_AMA1	43.5	1621.25	52.5	472	15.5	15452	1657.5	2332.5	12.5	3.5	6404	1262.5	4411.5	135.5	25	32	5.5	13.5	694	12	21.5	791.75	6425	9	32.5	146.5	37.5	3.5	13	9935	4402
52(1,D7)	B_sid_15_CSP	41	2412.25	146	1165	17	16251	911.5	1689.5	13.5	2.5	7347.5	3664.5	4979	178.5	30	33	10.5	12.5	771	9.5	25.5	520.25	2292	10	35.5	175	36.5	4.5	15	10050.5	4388
53(1,E7)	B_sid_15_DMSO	30	2102.25	152	1190	14	15891	668.5	1292.5	13.5	2	7388	3426	4914	206.5	33	25	8.5	12	616.5	8	20.5	419.75	1896.5	8	37.5	178.5	38.5	5.5	14	9993	4569
54(1,F7)	B_sid_15_HBS	27.5	2142.25	175	1035	17	16070	585.5	1038.5	11.5	2.5	7730.5	4116	4838	168.5	28	25	8.5	11.5	659.5	11	19.5	368.75	2402	7	35.5	187.5	38.5	4.5	14	10326.5	4350
55(1,G7)	B_sid_15_AMA1	34.5	2072.25	167	1390	15	16018	694.5	1551.5	13.5	3.5	7322.5	3446.5	4981	266	31	28	7.5	12.5	689	9	24.5	431.25	4130	11	35	174.5	37.5	5.5	14	10151	4444
56(1,H7)	Standard7	283	211.25	335.5	1652	374.5	948	87.5	1521.5	860.5	1333.5	957.5	3801.5	153	288.5	278	1333	1944.5	38.5	1466	290	477	222.25	678.5	664	137.5	1973.5	116.5	38.5	790	647	4628
57(1,A8)	Standard12	2	3.25	2	53.5	2	25	1.5	8.5	20.5	26.5	5.5	180	3	4.5	6	22	46.5	0.5	27.5	8	1.5	1.25	20	17	0.5	9.5	3.5	1.5	13	16	4737
58(1,B8)	M_sid_37_CSP	9	51.25	4	7	3	4124	11	773	4.5	-0.5	4523.5	113	1295.5	114.5	2	18	2.5	2.5	177	2	4.5	30.25	87	2	8.5	77	16.5	0.5	6	8903	3871
59(1,C8)	M_sid_37_DMSO	6	45.25	5	7	4	4220	11.5	272.5	1.5	-1.5	4309.5	114.5	1213.5	107.5	3	17	2.5	1.5	150	1	4.5	19.75	83	1	9.5	89.5	11.5	1.5	6	8706	4395
60(1,D8)	M_sid_37_PHA	13	54.25	6	11	4	4330	13.5	954	1.5	1.5	4588.5	140	1745	113.5	3	24	4.5	4.5	187	11	6.5	36.75	2981	40	9.5	93.5	22.5	-0.5	8	8654	4461
61(1,E8)	M_sid_37_HBS	7	56.75	4	7	4.5	4123	9.5	457.5	3.5	-1.5	4419.5	137.5	1175	108.5	4	19	2.5	1.5	151.5	2	3.5	24.75	122	4	10.5	73.5	16.5	0.5	6	8871	4261
62(1,F8)	M_sid_37_AMA1	11	53.25	3	8	5	4378	11.5	273	0.5	-1.5	4667	129.5	1268	113.5	3	24	2.5	2	182.5	2	5.5	20.25	2910.5	3	10.5	82.5	16.5	0.5	5	8806	4174
63(1,G8)	M_sid_40_CSP	53	2074.75	131.5	907.5	15	16940.5	519	5591.5	24.5	6.5	8116	2809.5	9725	2801.5	36	91	8.5	18.5	669	3	45.5	496.75	2056	26	36.5	144.5	47.5	8.5	24	10214.5	5961
64(1,H8)	Standard9	31	40.25	42	446	31	223.5	13.5	233.5	202	259.5	128.5	1278.5	29	38.5	64.5	255	456	7.5	302	68	40.5	47.25	169	141	25.5	260.5	24.5	5.5	154	144	4839
65(1,A9)	Standard14	0	-1.75	-1	13	0	6	0.5	3.5	6.5	6.5	0.5	45.5	-1	0.5	-4	1	12.5	-1	6	2	-0.5	-3.75	4	5	-0.5	1.5	-0.5	0.5	3	3	4910
66(1,B9)	M_sid_40_DMSO	44	1924.25	128.5	823.5	13	16776	446.5	5397.5	23.5	5.5	8151.5	2693.5	9575.5	2576.5	34.5	72	6.5	15.5	619	3	40.5	444.75	1973	21	41.5	150	44.5	7.5	23	10142	4751
67(1,C9)	M_sid_40_PHA	41	2009.25	157.5	1019	16	16506	468.5	5474.5	23.5	9.5	7908.5	2844.5	9162.5	2963.5	41.5	88	10.5	17.5	742	5	45.5	487.75	10664	29	40.5	138	56	8.5	23	10154.5	5483
68(1,D9)	M_sid_40_HBS	49	2138.25	182.5	777	21	16784	384.5	5509	22	7.5	7984.5	3849.5	9444	2784	41	75	59.5	18.5	726	3.5	43.5	448.75	1649.5	47	38.5	150.5	52.5	8.5	29	10082	4677
69(1,E9)	M_sid_40_AMA1	52	2222.25	173.5	1119.5	16	16960	454.5	5523.5	24.5	10.5	8221.5	3176	9879.5	3026.5	40	92	7.5	17	771	3	47.5	466.75	11490	24	39.5	140.5	53.5	7.5	24	10252	5193
70(1,F9)	M_sid_5_CSP	23	1363.75	233.5	3059.5	15	16617	36.5	4983.5	22.5	4.5	7227	516.5	9118.5	5493.5	25	74	6	18	685.5	3	59.5	265.25	210	24	39	135.5	44	9.5	21	10237	4046
71(1,G9)	M_sid_5_DMSO	25	1469.25	252	2917	11	16545	32.5	4678.5	22.5	6.5	7329.5	569.5	8774	5105	28	59.5	5.5	18.5	575	2	48.5	250.25	200.5	13	37.5	131.5	49	7.5	23	10169	4301
72(1,H9)	Standard11	5	8.25	6	120.5	3.5	55	3.5	28.5	43.5	57.5	14.5	372.5	8	8.5	16	55	104.5	1.5	63.5	15	5.5	6.25	45	32	6.5	30	5.5	1.5	29.5	36	4977
73(1,A10)	Standard16	2	0.25	-1	4	0.5	2	0.5	6.5	1.5	1.5	-0.5	10.5	-1.5	-0.5	-3	-5	3.5	-0.5	2	1	-0.5	-2.75	1	0	-2.5	0.5	-0.5	-0.5	0	0	4704
74(1,B10)	M_sid_5_HBS	27	1771.75	617	2633	13	16856	36.5	5195.5	23.5	5.5	7272	967.5	9321	5474	30	63	15.5	16.5	644	4	60.5	255.25	210	36	30	120.5	50	12.5	24.5	10236	4067
75(1,C10)	M_sid_5_AMA1	27	1555.25	228	2885	14.5	16872.5	33.5	4610.5	25.5	6.5	7393	821	8647	4904.5	26.5	72	9.5	19	573	3	47.5	239.25	4514.5	13	31	136.5	45.5	8.5	19	10191	4135
76(1,D10)	M_sid_5_PHA	30	1509.25	297	3359.5	16.5	16644	37	5270.5	26.5	7.5	7224.5	592	9107	5661	29	84	9.5	19.5	664.5	4	55.5	251.25	3576.5	19	45	129.5	51.5	10.5	23	10212.5	4247
77(1,E10)	M_sid_8_CSP	26	1238.75	75	504	14	16752	57.5	1805.5	19	3.5	8004.5	1984.5	9640	4445.5	28	45	5.5	13.5	616	3	45.5	166.75	802	14	36.5	114.5	42.5	6.5	19	9901.5	4004
78(1,F10)	M_sid_8_DMSO	24	1002.25	85	513	12	16777	53.5	1443.5	20	4.5	8155.5	1513.5	9631	6868.5	28.5	44	6.5	17.5	598	2.5	60.5	162.25	454.5	13	32.5	117	41.5	5.5	18	10130	4088
79(1,G10)	Control1	3153.5	3309.25	4595	10702.5	7901.5	8007.5	2008.5	7118.5	6338.5	11952	5999.5	14845.5	2266	5880.5	3762	8885.5	14239.5	804.5	6052	2998	10314	1640.25	5995	7247.5	3663.5	12904.5	1866.5	1869	6295.5	4931.5	4439
80(1,H10)	Standard13	1	1.25	0	28	1	12	0.5	1.5	11.5	13.5	1.5	91.5	0	0.5	0	10	25.5	-0.5	12	4	0.5	1.25	10	8	-0.5	4.5	0.5	0.5	7	3	5407
81(1,A11)	M_sid_8_HBS	27	1377.25	88	479.5	12	16998	53.5	1712.5	14.5	4.5	7921.5	2005.5	9045.5	5660.5	30	41	9.5	12.5	606	2.5	52.5	168.25	272	16	29.5	108.5	44.5	4.5	17	10238	4686
82(1,B11)	M_sid_8_AMA1	24	866.25	71	591	12	16869	57.5	1307.5	16.5	4.5	8189	1441.5	9180	5345.5	23.5	45	6.5	12.5	554	3	46.5	140.25	5761	15	38.5	107	43.5	5	16.5	10143.5	4248
83(1,C11)	M_sid_6_CSP	34	1365.25	41	741.5	12	16613.5	543.5	1987.5	19.5	4.5	7982.5	921.5	8173	10958.5	26	45	6.5	15.5	681	3	80.5	434.25	932	15	38	107.5	45.5	5.5	17	10064	4438
84(1,D11)	M_sid_6_DMSO	29	1481.25	39	633	13	16585	484.5	1624.5	16.5	2.5	7816.5	925.5	7695.5	10042	31	37	7.5	18.5	620	3	85	374.25	820	9	31	123.5	41	5	17	10120	4854
85(1,E11)	M_sid_6_HBS	42	1881.75	73	488	14	16830	579.5	2407.5	18.5	5.5	7860.5	2178	7784.5	7612	34	30	6.5	16.5	629.5	2.5	67.5	430.25	649	15	34.5	117.5	50.5	4.5	17	10334.5	4398
86(1,F11)	M_sid_6_AMA1	17	1055.25	18	349	9	15946.5	124.5	1601	8	3	7622.5	1031.5	5069	1894	14	36.5	6.5	10.5	587	2	27.5	173.25	7218	6	29.5	118	42.5	3.5	13	10139	4015
87(1,G11)	Control2	415	314.75	448	2290	997	1393	130	2066.5	1243.5	1762	1321	4689	229	515.5	500	1741	2743.5	50.5	1785	318	861.5	286.75	957	1021	200	1986.5	167.5	67.5	1086	901	4473
88(1,H11)	Standard15	-1	-0.75	0	8	-1	2	0.5	0.5	3.5	3.5	0.5	23.5	-1	-0.5	0	-1	6.5	-1.5	3	1	0.5	-1.75	3	2	1.5	0.5	-0.5	0.5	1	4	4761
89(1,A12)	M_sid_7_CSP	36.5	3191.25	220	1264.5	15	17005	95.5	5912.5	20.5	6.5	7906	1027.5	9691	12060	34.5	108	7.5	21.5	678	3	98.5	320.75	426	26	35.5	140.5	54.5	7.5	22	10191.5	4391
90(1,B12)	M_sid_7_DMSO	32	2989.25	181.5	1075	12	17043	76.5	5689.5	21.5	7.5	8258.5	944.5	9792	10205.5	34.5	97	6	18.5	665	2.5	89	280.75	342	17	35.5	136	56.5	7.5	22	10249	4246
91(1,C12)	M_sid_9_CSP	38	2376.25	344	2028.5	12.5	17119	137.5	2813.5	22.5	5.5	8033.5	1539.5	9577.5	13439.5	35	51	7	19.5	660	3	102.5	278.25	1188	18	29	121.5	43.5	7.5	20	10331	4336
92(1,D12)	M_sid_9_DMSO	34.5	2561.25	276	1849	11.5	16761	121.5	2670	20.5	7	8013.5	1409.5	9158	12352.5	30	49	7.5	17.5	660	3	96.5	241.25	1282	13	37.5	117.5	42.5	8.5	21	10419	4182
93(1,E12)	M_sid_9_HBS	34.5	2955.75	424.5	1477	14	16518.5	109.5	3085.5	24.5	5.5	7782.5	2568.5	8936	10277.5	31	51.5	7.5	15.5	733.5	2	102	249.25	945	18.5	32.5	112.5	46.5	6.5	21	10107	3916
94(1,F12)	M_sid_9_AMA1	36	2533.25	358.5	2277.5	13	16671	137.5	2239.5	23.5	6.5	7931.5	1850.5	9328	12034	35	51	6.5	18	710	3	106.5	229.25	8924.5	20	32.5	119.5	42.5	7.5	20	10188	4482
95(1,G12)	Control3	16	24.75	24	331	48	160	7.5	127.5	152.5	149.5	69.5	940.5	18	29.5	40	140.5	320	3.5	161	39	24	21.25	112	94	10	102.5	15.5	3.5	90.5	95	4355
96(1,H12)	Background0	-1	0.25	0	0	-1	0	-0.5	-5.5	-0.5	-0.5	-0.5	-0.5	-1	-0.5	-2	-2	-0.5	-0.5	-2	0	-0.5	-2.75	-1	0	-0.5	-0.5	-0.5	-0.5	0	-3.5	4425
DataType:	Count
Location	Sample	FGF	IL1B	G-CSF	IL10	IL13	IL6	IL12	RANTES	EOTAXIN	IL17	MIP1A	GMCSF	MIP1B	MCP1	IL15	EGF	IL5	HGF	VEGF	IFNg	IFNa	IL1RA	TNFa	IL2	IL7	IP10	IL2R	MIG	IL4	IL8	Total Events
1(1,A1)	Background0	189	164	123	290	100	157	189	193	156	136	134	198	170	138	127	134	141	120	159	135	179	138	138	171	170	128	144	156	152	154	4683
2(1,B1)	Control1	135	156	122	214	106	144	173	143	121	116	150	156	116	118	143	126	114	100	113	126	132	109	104	140	123	118	123	136	122	119	3918
3(1,C1)	B_sid_13_CSP	200	157	143	285	124	146	190	164	146	153	190	193	186	151	139	152	136	141	131	134	197	110	122	170	148	100	122	148	145	145	4668
4(1,D1)	B_sid_13_DMSO	151	136	100	259	111	123	192	145	109	109	168	176	143	129	126	131	118	149	133	152	163	107	141	153	128	104	113	144	118	142	4173
5(1,E1)	B_sid_13_HBS	152	154	128	249	100	111	185	155	107	129	171	148	130	123	107	120	133	120	128	155	174	115	120	152	120	104	107	147	112	126	4082
6(1,F1)	B_sid_13_AMA1	137	129	122	238	100	134	175	134	120	133	135	174	146	103	115	130	114	109	104	124	161	104	118	139	126	116	128	126	124	143	3961
7(1,G1)	B_sid_36_CSP	166	137	105	219	110	126	159	120	113	130	143	155	133	133	114	103	108	116	131	114	165	100	111	154	131	118	125	115	115	127	3896
8(1,H1)	B_sid_36_DMSO	186	135	135	293	100	136	207	150	120	142	136	206	141	153	147	116	131	135	121	132	167	105	155	154	143	117	133	148	153	131	4428
9(1,A2)	Standard1	175	146	110	252	129	143	201	171	109	121	156	191	147	113	109	127	123	132	150	133	162	100	120	175	125	111	134	148	137	120	4270
10(1,B2)	Control2	190	144	130	306	121	128	209	164	142	151	163	192	162	136	143	169	166	132	135	137	194	100	133	193	134	122	131	172	129	183	4711
11(1,C2)	B_sid_36_HBS	149	141	116	257	124	125	211	154	137	107	144	175	166	127	141	130	136	131	130	136	168	100	124	158	150	105	140	167	134	158	4341
12(1,D2)	B_sid_36_AMA1	198	150	131	288	113	147	203	159	145	160	158	181	180	127	142	116	131	143	118	143	227	100	152	164	157	110	144	158	126	140	4611
13(1,E2)	B_sid_14_CSP	269	216	100	476	175	186	306	186	211	249	256	329	206	222	217	180	212	204	152	244	279	152	191	217	168	171	203	231	238	254	6700
14(1,F2)	B_sid_14_DMSO	212	171	100	315	133	140	235	184	126	155	170	222	174	155	181	167	147	152	156	171	208	123	153	207	102	120	145	173	139	169	5005
15(1,G2)	B_sid_14_HBS	167	178	108	272	124	156	194	169	151	126	180	202	146	141	141	144	145	111	131	150	187	100	126	182	131	115	136	162	151	143	4569
16(1,H2)	B_sid_14_AMA1	216	177	100	299	117	182	244	194	160	161	180	221	186	159	168	156	161	177	142	165	211	112	177	194	107	128	168	178	181	187	5208
17(1,A3)	Standard2	175	125	121	234	111	125	179	165	127	123	144	154	153	111	134	130	100	115	134	127	143	134	105	126	139	101	131	128	114	136	4044
18(1,B3)	Control3	174	154	119	241	125	158	197	153	150	142	156	211	156	124	140	147	133	140	123	136	195	108	120	157	130	110	140	168	100	160	4467
19(1,C3)	B_sid_14_PHA	186	157	100	262	105	137	201	169	127	123	164	205	154	130	137	159	119	126	134	144	164	111	115	155	127	115	127	160	130	146	4389
20(1,D3)	B_sid_27_CSP	178	149	152	314	100	155	227	174	137	120	143	205	143	143	143	155	136	124	156	143	189	118	133	159	134	101	159	144	134	159	4627
21(1,E3)	B_sid_27_DMSO	177	150	133	250	111	155	170	157	123	130	153	170	151	112	143	125	120	150	122	138	169	100	117	152	115	103	136	134	122	149	4237
22(1,F3)	B_sid_27_HBS	195	152	146	309	100	128	173	156	115	138	146	194	146	128	151	112	116	141	120	135	173	110	115	149	133	131	146	144	134	141	4377
23(1,G3)	B_sid_27_AMA1	176	142	101	277	100	125	198	135	145	125	158	192	134	124	144	158	118	117	133	119	185	104	129	153	126	114	106	145	141	129	4253
24(1,H3)	B_sid_30_CSP	174	141	102	240	100	147	163	162	124	124	144	172	164	140	146	123	124	112	147	110	170	110	118	137	128	114	127	151	140	127	4181
25(1,A4)	Standard4	173	133	119	230	119	124	204	139	137	122	132	165	156	130	136	117	105	123	159	120	165	118	100	156	135	109	115	111	129	128	4109
26(1,B4)	B_sid_30_DMSO	160	128	131	215	106	107	181	137	121	119	160	186	128	115	142	125	105	120	117	120	157	114	124	147	128	107	119	125	100	124	3968
27(1,C4)	B_sid_30_HBS	184	150	117	300	123	147	198	143	126	157	191	183	153	145	157	151	128	115	120	123	193	100	131	144	163	115	133	150	144	158	4542
28(1,D4)	B_sid_30_AMA1	173	147	126	238	127	121	201	126	115	126	147	178	142	124	115	127	125	129	109	121	189	114	115	161	126	100	153	166	132	177	4250
29(1,E4)	B_sid_21_CSP	184	158	124	307	106	133	200	160	131	139	179	220	149	137	167	133	148	137	133	146	182	100	132	187	147	137	143	149	145	151	4664
30(1,F4)	B_sid_21_DMSO	148	129	111	227	105	122	176	139	109	110	136	184	143	118	110	124	116	101	102	107	163	100	108	131	118	119	102	118	105	151	3832
31(1,G4)	B_sid_21_HBS	193	161	147	286	130	142	190	180	131	132	187	188	182	142	154	125	147	118	149	106	178	100	124	142	150	123	126	154	123	160	4570
32(1,H4)	Standard1	176	132	110	238	114	152	178	147	118	115	145	174	140	115	142	142	109	126	142	130	149	134	115	167	147	100	131	151	119	150	4208
33(1,A5)	Standard6	157	172	135	259	105	140	150	190	122	133	152	181	150	134	125	128	122	133	149	111	163	114	115	143	146	100	135	130	109	130	4233
34(1,B5)	B_sid_21_AMA1	203	151	124	257	109	130	174	141	119	125	149	162	145	116	125	122	110	112	114	129	161	100	126	152	144	103	124	125	111	143	4106
35(1,C5)	B_sid_22_CSP	202	145	137	245	102	133	194	167	108	139	165	182	139	115	169	144	126	127	128	124	168	111	136	168	153	100	130	140	144	125	4366
36(1,D5)	B_sid_22_DMSO	184	151	155	291	100	154	195	174	115	117	149	186	148	124	147	128	128	133	156	142	166	107	135	159	156	117	143	142	153	167	4522
37(1,E5)	B_sid_22_HBS	165	179	141	342	128	154	225	156	153	131	162	198	165	134	158	138	138	113	162	136	200	100	147	174	144	117	145	159	136	184	4784
38(1,F5)	B_sid_22_AMA1	186	131	111	303	111	133	187	168	115	140	164	193	149	137	154	126	142	130	132	133	194	100	129	165	132	108	118	133	134	143	4401
39(1,G5)	B_sid_11_CSP	177	142	138	295	117	142	188	153	139	128	173	190	137	152	153	126	131	131	138	138	180	111	126	165	141	100	144	179	124	123	4481
40(1,H5)	Standard3	179	130	139	222	122	150	171	174	116	128	143	174	151	111	127	128	124	113	151	132	164	115	108	144	145	100	120	126	135	130	4172
41(1,A6)	Standard8	150	140	109	226	104	126	201	172	121	134	128	151	161	115	131	128	109	114	150	142	175	104	113	140	140	100	129	107	118	150	4088
42(1,B6)	B_sid_11_DMSO	190	154	144	291	140	139	192	180	123	122	139	175	147	156	152	171	120	131	169	130	193	111	118	144	157	100	142	157	132	179	4598
43(1,C6)	B_sid_11_HBS	123	146	122	266	120	120	160	125	124	100	126	173	126	111	123	115	104	111	126	127	161	100	116	133	119	112	120	128	122	114	3873
44(1,D6)	B_sid_11_AMA1	165	147	122	256	139	148	214	157	132	134	149	166	137	121	140	118	103	112	123	132	167	100	118	172	143	121	142	161	117	143	4299
45(1,E6)	B_sid_11_PHA	178	146	108	266	117	147	164	152	133	142	141	193	130	124	132	116	141	114	129	136	143	125	134	146	126	100	136	134	133	141	4227
46(1,F6)	B_sid_18_CSP	129	118	137	306	126	139	215	112	143	162	188	189	143	138	150	118	151	117	115	175	193	100	115	127	153	111	142	156	163	159	4490
47(1,G6)	B_sid_18_DMSO	165	176	165	317	127	169	221	152	136	167	182	244	158	137	169	131	171	147	149	155	204	119	159	164	144	100	165	185	164	157	4999
48(1,H6)	Standard5	177	153	129	286	111	160	206	176	100	110	141	164	151	146	180	137	109	127	151	139	176	107	138	167	144	112	141	123	132	144	4437
49(1,A7)	Standard10	168	148	133	264	104	153	174	145	130	122	150	178	175	152	155	125	116	118	169	100	188	135	131	172	146	126	157	150	106	123	4413
50(1,B7)	B_sid_18_HBS	198	138	165	285	131	140	206	157	167	127	146	198	157	135	162	143	143	130	156	143	210	143	149	157	142	100	136	166	139	150	4719
51(1,C7)	B_sid_18_AMA1	150	163	130	276	120	169	187	143	133	134	164	196	148	128	141	129	132	126	117	130	191	100	134	150	157	100	160	153	111	130	4402
52(1,D7)	B_sid_15_CSP	162	123	147	252	102	159	214	100	130	167	160	191	135	138	161	125	141	137	118	138	189	103	116	142	154	112	141	156	141	134	4388
53(1,E7)	B_sid_15_DMSO	159	154	147	305	132	145	189	144	130	158	168	218	150	117	130	125	153	124	138	150	171	104	122	164	153	100	147	173	141	158	4569
54(1,F7)	B_sid_15_HBS	176	128	127	269	103	160	205	153	140	133	173	182	142	122	150	115	130	114	116	126	161	114	118	140	131	100	136	150	152	184	4350
55(1,G7)	B_sid_15_AMA1	206	140	138	253	111	131	195	168	116	139	165	193	169	126	130	147	139	129	126	155	181	100	113	154	142	125	145	128	129	151	4444
56(1,H7)	Standard7	205	164	130	276	100	150	164	179	143	148	173	193	152	137	151	126	131	122	171	157	174	125	130	161	153	137	153	160	124	139	4628
57(1,A8)	Standard12	203	166	122	296	111	167	203	157	129	126	166	192	168	161	145	155	123	143	170	153	173	155	111	169	152	100	159	147	129	186	4737
58(1,B8)	M_sid_37_CSP	150	153	113	256	111	111	186	116	124	118	127	162	124	101	119	118	100	128	117	122	184	100	116	132	115	100	110	129	109	120	3871
59(1,C8)	M_sid_37_DMSO	186	174	116	284	112	142	178	142	136	143	153	172	162	129	157	130	116	129	148	139	188	100	131	170	146	111	120	129	131	121	4395
60(1,D8)	M_sid_37_PHA	187	145	125	258	125	145	178	168	127	130	148	212	184	143	142	140	143	125	140	151	180	110	100	153	136	108	130	131	156	141	4461
61(1,E8)	M_sid_37_HBS	183	140	123	272	118	143	185	139	124	117	151	172	132	130	140	117	126	131	144	139	173	100	130	166	146	107	123	115	135	140	4261
62(1,F8)	M_sid_37_AMA1	182	142	104	228	100	133	169	146	141	149	158	195	171	127	114	137	110	114	142	136	147	104	128	167	141	107	103	128	142	109	4174
63(1,G8)	M_sid_40_CSP	193	190	116	412	167	198	302	103	196	210	236	280	185	188	209	165	199	179	100	215	257	172	181	175	157	142	210	211	203	210	5961
64(1,H8)	Standard9	218	152	136	299	100	146	224	171	142	164	180	199	177	154	170	156	132	119	160	147	196	135	151	158	136	120	145	162	147	143	4839
65(1,A9)	Standard14	193	186	145	289	100	165	229	175	150	140	176	200	181	147	130	169	125	140	185	148	203	161	152	179	144	111	147	158	128	154	4910
66(1,B9)	M_sid_40_DMSO	180	144	98	324	122	164	223	105	169	158	176	218	170	185	190	131	163	155	114	148	200	132	129	154	113	100	148	134	127	177	4751
67(1,C9)	M_sid_40_PHA	206	171	100	350	143	184	293	161	170	171	224	236	206	179	190	175	156	159	159	176	223	136	172	179	123	138	146	173	192	192	5483
68(1,D9)	M_sid_40_HBS	179	147	100	279	156	184	202	108	142	158	171	229	161	150	156	127	133	135	140	136	196	130	132	156	166	117	132	150	142	163	4677
69(1,E9)	M_sid_40_AMA1	225	185	100	310	150	184	225	159	149	148	172	252	184	169	193	155	159	142	136	136	231	152	138	171	120	139	167	179	158	205	5193
70(1,F9)	M_sid_5_CSP	173	112	136	240	131	145	151	149	122	115	116	192	144	131	134	111	112	118	130	132	141	111	121	130	102	100	118	150	131	148	4046
71(1,G9)	M_sid_5_DMSO	191	124	123	258	115	143	180	146	133	131	152	202	153	134	146	142	109	115	133	138	171	100	126	151	121	103	130	151	142	138	4301
72(1,H9)	Standard11	243	179	153	296	100	159	220	183	161	158	186	199	179	153	174	153	142	124	176	126	196	109	128	170	151	136	148	160	142	173	4977
73(1,A10)	Standard16	199	151	149	278	100	147	200	177	147	141	159	216	170	117	163	152	135	146	171	155	193	112	125	165	160	103	142	134	150	147	4704
74(1,B10)	M_sid_5_HBS	170	132	125	249	114	153	155	120	121	118	140	173	132	108	149	119	130	119	122	118	185	100	112	142	134	106	138	132	116	135	4067
75(1,C10)	M_sid_5_AMA1	169	148	121	255	128	126	157	148	120	152	136	188	129	125	112	141	114	148	112	111	169	103	122	142	100	125	131	148	114	141	4135
76(1,D10)	M_sid_5_PHA	183	165	115	262	126	123	166	138	128	136	155	176	139	126	158	120	123	111	112	109	207	116	118	149	100	114	134	163	123	152	4247
77(1,E10)	M_sid_8_CSP	141	156	132	261	115	111	187	141	124	115	135	171	137	113	125	106	138	135	132	115	147	100	119	121	112	104	123	144	110	134	4004
78(1,F10)	M_sid_8_DMSO	181	133	136	247	123	118	183	143	108	122	145	180	152	136	118	125	106	100	126	128	183	113	102	131	131	112	122	128	100	156	4088
79(1,G10)	Control1	166	149	125	248	148	154	162	167	125	116	145	187	141	125	154	126	131	137	138	148	186	100	109	170	177	114	135	134	164	158	4439
80(1,H10)	Standard13	228	168	137	341	100	176	223	237	140	176	200	217	176	165	172	159	156	161	206	148	228	155	165	223	162	148	163	187	147	143	5407
81(1,A11)	M_sid_8_HBS	210	139	147	232	141	159	200	191	138	132	174	190	170	144	145	162	131	134	156	134	169	123	151	179	148	100	167	158	121	141	4686
82(1,B11)	M_sid_8_AMA1	204	148	146	261	117	131	175	183	140	109	162	177	127	131	128	143	126	125	113	114	201	116	109	148	110	100	126	126	120	132	4248
83(1,C11)	M_sid_6_CSP	188	156	141	256	130	162	183	121	127	132	149	160	155	121	151	117	148	137	137	137	199	131	113	146	172	100	150	149	123	147	4438
84(1,D11)	M_sid_6_DMSO	202	165	157	295	124	183	195	180	148	129	165	197	178	146	150	136	174	144	165	160	202	129	157	151	160	100	132	158	128	144	4854
85(1,E11)	M_sid_6_HBS	161	132	138	257	100	146	193	160	129	117	130	198	168	136	135	145	124	126	126	128	192	126	127	131	131	113	143	157	155	174	4398
86(1,F11)	M_sid_6_AMA1	141	131	123	267	104	144	161	138	114	128	143	137	153	124	129	126	114	134	134	109	175	114	102	125	128	100	118	147	125	127	4015
87(1,G11)	Control2	169	148	156	267	136	147	188	167	128	136	144	164	173	132	149	127	131	138	164	133	173	140	100	143	158	117	145	138	128	134	4473
88(1,H11)	Standard15	209	152	126	291	100	169	200	158	164	149	166	214	176	157	166	145	123	132	158	135	196	130	125	189	174	107	134	162	119	135	4761
89(1,A12)	M_sid_7_CSP	182	163	145	234	119	155	166	168	125	118	156	189	157	136	142	133	100	133	157	138	190	124	118	155	143	119	129	143	126	128	4391
90(1,B12)	M_sid_7_DMSO	175	123	146	249	131	143	189	163	137	115	159	170	149	132	148	140	100	123	159	100	170	100	106	186	138	108	119	120	137	111	4246
91(1,C12)	M_sid_9_CSP	147	135	129	264	128	129	175	155	122	129	168	185	174	139	131	123	118	128	129	138	181	100	125	171	138	109	157	153	128	128	4336
92(1,D12)	M_sid_9_DMSO	174	142	121	291	116	139	173	150	127	136	146	159	127	126	135	118	104	121	125	123	166	112	138	155	105	100	146	134	128	145	4182
93(1,E12)	M_sid_9_HBS	166	138	134	234	121	122	145	123	107	140	145	155	134	123	134	100	105	114	140	108	142	108	115	144	141	107	114	135	111	111	3916
94(1,F12)	M_sid_9_AMA1	173	169	144	238	129	151	221	155	145	135	158	213	167	152	138	132	100	144	173	124	169	114	114	157	131	117	133	148	104	134	4482
95(1,G12)	Control3	169	122	143	295	122	142	201	170	147	123	134	163	150	112	143	126	118	133	149	122	182	100	129	158	160	102	141	133	118	148	4355
96(1,H12)	Background0	189	164	121	259	100	127	195	147	131	136	147	175	153	133	150	142	139	135	152	110	191	124	113	184	144	100	140	143	135	146	4425
DataType:	Result
Location	Sample	FGF	IL1B	G-CSF	IL10	IL13	IL6	IL12	RANTES	EOTAXIN	IL17	MIP1A	GMCSF	MIP1B	MCP1	IL15	EGF	IL5	HGF	VEGF	IFNg	IFNa	IL1RA	TNFa	IL2	IL7	IP10	IL2R	MIG	IL4	IL8	Total Events
1(1,A1)	Background0	NaN	NaN	NaN	NaN	NaN	NaN	NaN	NaN	NaN	NaN	NaN	NaN	NaN	NaN	NaN	NaN	NaN	NaN	NaN	NaN	NaN	NaN	NaN	NaN	NaN	NaN	NaN	NaN	NaN	NaN	4683
2(1,B1)	Control1	993.625341838801	2619.51952658486	15686.4299427291	6544.7325506269	3302.48377855427	1749.01585442912	2919.15381779359	4852.04073456762	1056.39704979266	4978.24658226197	4518.02162971863	7813.65191282981	2631.48013402319	4830.240975186	10455.7546188082	1892.90446076739	2747.47146550639	4689.55398621358	1653.36938306366	2631.76240665127	4208.91434390361	8920.84058745137	2654.01706043886	3282.33932064748	2146.68377216145	999.729543925085	7146.87507065702	1655.13878885085	10001.5528108432	4437.76951386325	3918
3(1,C1)	B_sid_13_CSP	< 0.10528564453125	< 0.24871826171875	63.6637137919129	3.53921513656079	< 0.3326416015625	21.0953165308895	20.1151299019777	114.336615019071	< 0.11016845703125	< 0.57373046875	15.7681602875796	0.417855282196249	29.306819472365	126.003358750615	< 1.08795166015625	2.38605697052473	< 0.2777099609375	20.6990206078587	0.878239363585355	< 0.29144287109375	8.52532024104299	83.855924332546	1.84217668775705	4.8532691960743	< 0.21514892578125	20.7125385802255	11.815075376433	3.62470825004108	7.23607920329489	7785.70764863054	4668
4(1,D1)	B_sid_13_DMSO	< 0.10528564453125	< 0.24871826171875	78.8477813808579	3.9173845256791	8.30029234764865	13.9288814744432	12.6449733817255	204.603356519759	< 0.11016845703125	< 0.57373046875	17.9411447864064	0.417855282196249	25.643897723792	76.5718050713463	< 1.08795166015625	1.71730664459959	0.0164727199363596	20.6990206078587	< 0.23193359375	0.868933177001728	< 0.445556640625	133.518555782447	1.40599392060403	6.44362575630801	< 0.21514892578125	45.6678240948787	11.815075376433	3.62470825004108	7.23607920329489	3212.06515510943	4173
5(1,E1)	B_sid_13_HBS	< 0.10528564453125	4.83210413352499	78.8477813808579	7.67235503241353	< 0.3326416015625	80.813765198684	32.5298498897911	144.571634726514	0.198638023827947	0.155377186909581	140.097716642071	0.624485746293152	273.342621021683	1411.54598608424	< 1.08795166015625	5.88047853111536	< 0.2777099609375	35.3759617071277	5.78596287997193	0.868933177001728	27.8133965590461	145.446173652521	13.6460146397943	4.05268904088929	< 0.21514892578125	38.862379520229	11.815075376433	3.62470825004108	9.70219968362645	13705.7170868046	4082
6(1,F1)	B_sid_13_AMA1	< 0.10528564453125	1.24811744043496	78.8477813808579	4.6719056429353	13.7003376632966	13.5100555655269	20.1151299019777	71.5572287590777	0.021824960499611	0.155377186909581	15.7681602875796	0.469151114160102	25.643897723792	93.2660387171008	< 1.08795166015625	0.988192610275891	0.545276958332201	48.829889654734	< 0.23193359375	2.28251600315816	14.8312563809653	27.8824195314164	2.70761275136151	2.70759070343009	< 0.21514892578125	21.6358227826542	19.8089267131571	10.8519074717454	9.70219968362645	6049.30076063767	3961
7(1,G1)	B_sid_36_CSP	0.672167287416095	< 0.24871826171875	46.7898009829301	0.473575914622548	< 0.3326416015625	2.36777820243397	20.1151299019777	199.761256558366	< 0.11016845703125	< 0.57373046875	7.98305949054832	0.215916176061776	32.9209177761376	334.686269835746	< 1.08795166015625	0.0875268241428315	< 0.2777099609375	28.2416391180448	< 0.23193359375	< 0.29144287109375	14.8312563809653	64.0203732536036	0.521937120613337	1.61750419580016	< 0.21514892578125	10.9163539164287	11.815075376433	< 0.1312255859375	1.86603840421686	1019.21042564966	3896
8(1,H1)	B_sid_36_DMSO	< 0.10528564453125	< 0.24871826171875	46.7898009829301	0.0760206614765702	< 0.3326416015625	2.11716243255199	12.6449733817255	191.760496686183	< 0.11016845703125	< 0.57373046875	10.8810936506842	0.215916176061776	34.7117443033148	360.115819176529	< 1.08795166015625	0.988192610275891	0.130260473236179	2.73804215516849	< 0.23193359375	< 0.29144287109375	8.52532024104299	102.920874592915	0.0661571341799813	1.0649928059303	< 0.21514892578125	11.539347316483	11.815075376433	3.62470825004108	4.65627533155156	1212.22302510614	4428
9(1,A2)	Standard1	> 3450	7640.12729188863	98808.4977138483	21257.7041646235	> 10900	5390.9795789621	11724.9552408274	11791.6183973506	4286.6646110431	25506.8109738457	> 18300	17362.2433304485	8982.71847600173	16661.6945990246	52323.8252608038	8588.91545334453	7801.66740326143	17255.9665739187	> 7600	9495.15682325932	> 14600	36352.8165193318	9455.56650067254	20664.5798454675	8008.11176630754	9667.48388006398	25360.7755243505	4290.33421771414	42650.7811298806	12645.3768557967	4270
10(1,B2)	Control2	167.717691075098	306.365680122992	2509.47800356144	907.274427397845	695.66802995248	247.739709202932	404.832561876281	499.922271013467	170.718432233673	801.243315107555	786.545146029663	888.664514136064	356.525465097192	735.01120372156	1544.48715044627	295.737890351884	403.318903862544	486.641056557459	291.906111674421	332.874207613864	713.663649468037	1482.05688684716	370.573527344501	501.300837266247	260.330525213236	138.171146259913	925.401207297574	188.91925868534	1682.97578245137	558.976899005238	4711
11(1,C2)	B_sid_36_HBS	0.672167287416095	< 0.24871826171875	46.7898009829301	0.86384933207176	8.30029234764865	10.9689556272005	20.1151299019777	200.156434590807	< 0.11016845703125	< 0.57373046875	114.443775653581	0.520702600030641	220.542603583463	1859.85928074723	< 1.08795166015625	0.580675141438926	0.341750177926777	20.6990206078587	2.96522329245009	0.868933177001728	36.1769869702009	145.446173652521	9.06139127067665	3.24751210371259	< 0.21514892578125	20.2176494226456	27.4014133349508	3.62470825004108	5.96392790818845	3971.20630859275	4341
12(1,D2)	B_sid_36_AMA1	1.57148243553004	< 0.24871826171875	78.8477813808579	0.0760206614765702	8.30029234764865	3.82459240554354	20.1151299019777	326.858706691981	0.021824960499611	< 0.57373046875	15.7681602875796	0.417855282196249	41.7815439111668	972.232356347264	< 1.08795166015625	1.54218071284733	< 0.2777099609375	20.6990206078587	2.522236543377	0.868933177001728	23.9963276401814	234.039626497397	1.40599392060403	5.38484489856645	1.95239170616575	22.3973156481859	27.4014133349508	3.62470825004108	4.65627533155156	1689.39308738166	4611
13(1,E2)	B_sid_14_CSP	< 0.10528564453125	< 0.24871826171875	215.257222668653	1.63539636798351	8.30029234764865	4.17924259532001	38.0544393757188	628.745127347487	0.198638023827947	< 0.57373046875	19.9911610908082	0.316149217849642	34.7117443033148	111.938351411454	13.2409299143346	12.5594871984781	< 0.2777099609375	48.829889654734	0.481049965387973	0.868933177001728	19.7517502047218	491.525436383042	1.84217668775705	2.70759070343009	< 0.21514892578125	91.6969010523264	41.8708075083761	10.8519074717454	7.23607920329489	1112.76302711362	6700
14(1,F2)	B_sid_14_DMSO	< 0.10528564453125	1.24811744043496	159.103298626988	2.01839397527039	8.30029234764865	8.36870489324128	38.0544393757188	533.43599279586	0.021824960499611	< 0.57373046875	35.3638738769201	0.316149217849642	112.494508151136	254.299805218472	22.5010586456122	11.8602788034118	0.130260473236179	48.829889654734	2.81920744652433	0.868933177001728	19.7517502047218	408.440833775216	3.56640103698855	2.16453927567019	< 0.21514892578125	90.7195111397905	34.7324522490004	16.3295962556115	9.70219968362645	3520.91881589702	5005
15(1,G2)	B_sid_14_HBS	< 0.10528564453125	17.9770555014049	118.713469787893	5.79994049914764	8.30029234764865	28.8223988395288	43.2810834496558	408.574129063625	0.366367140494357	< 0.57373046875	176.265675017063	0.676682733057103	470.257522366926	1996.33210281335	75.7871379233347	8.84841450080101	< 0.2777099609375	85.4575262925687	8.45274080332058	1.58792472103466	46.1728898415204	382.197200039518	12.6075913698816	5.38484489856645	< 0.21514892578125	189.57666313352	34.7324522490004	47.1384555567173	9.70219968362645	10114.1625048063	4569
16(1,H2)	B_sid_14_AMA1	< 0.10528564453125	< 0.24871826171875	180.344049582524	1.63539636798351	8.30029234764865	4.76381948729799	32.5298498897911	587.556368361955	0.283131747488015	< 0.57373046875	19.9911610908082	0.417855282196249	36.4926653076402	203.956555561977	< 1.08795166015625	9.83170971052763	0.130260473236179	48.829889654734	0.481049965387973	0.868933177001728	19.7517502047218	434.538716737661	1.84217668775705	5.91491621536792	< 0.21514892578125	56.9088164411354	34.7324522490004	10.8519074717454	7.23607920329489	1677.72034082019	5208
17(1,A3)	Standard2	1541.25167986167	4391.92711511168	24487.5887059131	10075.993844655	4516.68261017467	3067.58895967975	4674.84120573218	3146.60899979386	1712.78891903171	8612.28352317668	7207.46106923236	12910.4701609902	3782.4589380874	6825.09054689304	14040.5309946715	3363.38685748993	5532.88299691778	8710.50043929891	2009.34854663961	4975.74529552186	7078.17836662078	16533.9401156129	4234.42869114684	4206.96759231607	3138.53369337383	1610.85877160261	10635.9692275135	2146.94865835065	16862.7863070815	7182.25101824962	4044
18(1,B3)	Control3	17.9577907107179	41.149358654802	296.130605017391	119.630541834116	106.725934512297	34.5441597031715	53.0679049322747	60.6074570319707	21.0018474826841	93.7540492439012	95.5033311184525	127.037884807779	41.7815439111668	78.7178086041874	218.863340585038	34.2715978757143	51.8488120264494	61.5330620015147	36.2583456051874	46.5615320048022	77.2589071764272	151.355086900223	45.1318148451017	55.5900819373611	40.2170919433992	18.3259002506149	126.276169962183	21.1050927734725	193.274152803661	80.508570435032	4467
19(1,C3)	B_sid_14_PHA	< 0.10528564453125	< 0.24871826171875	164.517849279209	2.01839397527039	8.30029234764865	3.58633131953619	32.5298498897911	523.537578203212	0.021824960499611	< 0.57373046875	21.9423332142134	0.417855282196249	69.8068884449672	235.634288623704	< 1.08795166015625	8.4741002918752	< 0.2777099609375	48.829889654734	1.9041069834935	0.868933177001728	19.7517502047218	392.713416221535	2.2758815095524	4.8532691960743	< 0.21514892578125	38.5390303370137	34.7324522490004	3.62470825004108	7.23607920329489	1686.79569699309	4389
20(1,D3)	B_sid_27_CSP	< 0.10528564453125	7.54316158819444	78.8477813808579	0.86384933207176	8.30029234764865	3.58633131953619	26.6091136756978	354.873135469393	< 0.11016845703125	< 0.57373046875	29.0379068760837	0.215916176061776	40.0270691793633	568.430296689567	< 1.08795166015625	1.36287952263643	0.130260473236179	20.6990206078587	0.254882950441697	0.868933177001728	19.7517502047218	315.800856227078	1.40599392060403	3.7848570178526	< 0.21514892578125	69.3620518631719	19.8089267131571	3.62470825004108	7.23607920329489	4766.76098064591	4627
21(1,E3)	B_sid_27_DMSO	2.30463730876104	1.24811744043496	63.6637137919129	0.473575914622548	< 0.3326416015625	5.22632272567495	20.1151299019777	265.99329641385	< 0.11016845703125	0.155377186909581	42.5697402600316	0.316149217849642	67.3176043282288	1071.24546239121	< 1.08795166015625	2.05726190509081	< 0.2777099609375	35.3759617071277	2.67158803790107	< 0.29144287109375	27.8133965590461	220.103535832326	0.96648841198285	3.24751210371259	< 0.21514892578125	57.1835087716686	19.8089267131571	3.62470825004108	7.23607920329489	6334.8421913042	4237
22(1,F3)	B_sid_27_HBS	2.30463730876104	4.83210413352499	63.6637137919129	1.63539636798351	13.7003376632966	14.5548813962792	20.1151299019777	124.042020736593	< 0.11016845703125	0.155377186909581	126.728376145403	0.520702600030641	213.944676745985	3318.39455324386	44.9892635826441	1.17859951214535	0.130260473236179	35.3759617071277	5.91205821057741	2.28251600315816	60.7259923943311	118.375121183986	5.69400986701491	4.32001362300968	< 0.21514892578125	102.695905043563	11.815075376433	3.62470825004108	9.70219968362645	9652.23750737564	4377
23(1,G3)	B_sid_27_AMA1	< 0.10528564453125	< 0.24871826171875	78.8477813808579	0.473575914622548	< 0.3326416015625	4.0613737018508	20.1151299019777	269.863484669832	< 0.11016845703125	< 0.57373046875	36.858827124294	0.316149217849642	45.2671636094833	682.332791606709	13.2409299143346	0.988192610275891	< 0.2777099609375	48.829889654734	< 0.23193359375	0.868933177001728	23.9963276401814	222.899466706613	2.2758815095524	1.61750419580016	< 0.21514892578125	47.5543563794547	23.6439996239929	3.62470825004108	7.23607920329489	7212.04483391894	4253
24(1,H3)	B_sid_30_CSP	2.30463730876104	< 0.24871826171875	63.6637137919129	0.473575914622548	8.30029234764865	7.9281163509987	12.6449733817255	215.686586158458	< 0.11016845703125	< 0.57373046875	17.9411447864064	0.215916176061776	108.553506329121	629.513569695638	< 1.08795166015625	3.62395358153942	0.0164727199363596	20.6990206078587	1.23934027867601	< 0.29144287109375	19.7517502047218	115.311179275028	0.96648841198285	1.0649928059303	< 0.21514892578125	61.187972630231	11.815075376433	< 0.1312255859375	4.65627533155156	4997.3871496927	4181
25(1,A4)	Standard4	398.929221260666	1092.07682526642	7648.03140839075	2691.6162939875	1313.87944313558	740.92003116767	1314.3461527028	2160.29253244082	431.257119405983	2302.01942675866	2054.16819256477	3128.91112191452	1155.34268539984	1930.34781354682	4646.54247926492	897.579777767386	1086.24302310891	1984.30048836616	899.65389730972	1144.32830514211	1730.94358700096	3854.51625849649	1120.70744773806	1405.34402487662	956.988967169337	503.182124700452	3129.97241801789	632.691099752876	4256.50087068499	1776.55025578719	4109
26(1,B4)	B_sid_30_DMSO	3.56565178825359	1.24811744043496	78.8477813808579	0.473575914622548	8.30029234764865	20.0875211257511	20.1151299019777	200.848030459175	< 0.11016845703125	< 0.57373046875	27.3509047437272	0.417855282196249	164.831680179125	1161.23194909326	< 1.08795166015625	4.77952845601092	< 0.2777099609375	20.6990206078587	4.22206570785957	0.868933177001728	31.3264041643903	127.494658066108	1.40599392060403	4.8532691960743	< 0.21514892578125	72.2500511095233	19.8089267131571	3.62470825004108	7.23607920329489	8569.08988025208	3968
27(1,C4)	B_sid_30_HBS	4.67867061464963	7.54316158819444	92.9053671024678	1.63539636798351	< 0.3326416015625	17.2396072311154	26.6091136756978	206.976189974486	0.021824960499611	< 0.57373046875	75.6888121424449	0.316149217849642	338.390917881562	2025.67019649344	51.6106780743142	5.33576015680473	< 0.2777099609375	35.3759617071277	5.53204249849112	0.868933177001728	46.1728898415204	165.9847545004	3.56640103698855	2.70759070343009	< 0.21514892578125	87.9323164068298	19.8089267131571	3.62470825004108	9.70219968362645	11709.6519884712	4542
28(1,D4)	B_sid_30_AMA1	5.70173273327233	1.24811744043496	78.8477813808579	0.86384933207176	< 0.3326416015625	16.0058284258767	26.6091136756978	242.778234126888	< 0.11016845703125	< 0.57373046875	30.6782258122254	0.316149217849642	182.851359886606	1421.27002545746	< 1.08795166015625	4.77952845601092	< 0.2777099609375	20.6990206078587	5.78596287997193	0.868933177001728	34.6078044455541	160.156123861468	3.13770607343224	3.7848570178526	< 0.21514892578125	76.9036894233273	11.815075376433	3.62470825004108	9.70219968362645	10344.8343550751	4250
29(1,E4)	B_sid_21_CSP	0.672167287416095	1.24811744043496	55.492656162216	0.86384933207176	< 0.3326416015625	9.89376680428175	12.6449733817255	105.59471190333	< 0.11016845703125	< 0.57373046875	10.8810936506842	0.316149217849642	36.4926653076402	926.86085767705	< 1.08795166015625	8.72400151723301	< 0.2777099609375	20.6990206078587	1.9041069834935	0.868933177001728	27.8133965590461	10.7891145937251	0.521937120613337	1.0649928059303	< 0.21514892578125	11.539347316483	11.815075376433	3.62470825004108	4.65627533155156	4716.57398514459	4664
30(1,F4)	B_sid_21_DMSO	< 0.10528564453125	1.24811744043496	46.7898009829301	1.25073886452594	< 0.3326416015625	9.46054635550547	12.6449733817255	110.692625473061	< 0.11016845703125	< 0.57373046875	12.1914478550168	0.316149217849642	38.2642660769403	878.316820273774	< 1.08795166015625	9.21958784286189	< 0.2777099609375	20.6990206078587	3.39470372181004	0.868933177001728	19.7517502047218	46.6202288509779	0.96648841198285	1.0649928059303	< 0.21514892578125	11.9441200886065	11.815075376433	< 0.1312255859375	7.23607920329489	4820.91080788003	3832
31(1,G4)	B_sid_21_HBS	0.672167287416095	< 0.24871826171875	63.6637137919129	1.63539636798351	8.30029234764865	9.78563852574566	12.6449733817255	121.739643043216	< 0.11016845703125	< 0.57373046875	38.3248436803214	0.417855282196249	98.2327844400584	2802.81257076987	< 1.08795166015625	9.21958784286189	< 0.2777099609375	35.3759617071277	4.49015512971049	1.58792472103466	51.3093610328991	70.7367287853607	2.2758815095524	5.91491621536792	< 0.21514892578125	14.7071084159592	11.815075376433	< 0.1312255859375	9.70219968362645	8771.55878083653	4570
32(1,H4)	Standard1	1584.86815714552	7210.56995163417	65863.7635353998	19311.5402567712	21401.3691487685	5044.06806781219	9844.05375287182	6758.29666219271	3456.87849228326	38636.9283582864	> 18300	16570.8248870827	8235.04687474001	15634.2174107468	34516.8726999922	7707.06611166011	7096.90000566561	17117.9348814173	> 7600	9344.24568449981	> 14600	37009.8364893954	8460.1598499797	14924.7281854104	7235.37185298629	4502.60638544187	22336.5697631552	4310.89165044978	41581.7765801649	11568.7366945604	4208
33(1,A5)	Standard6	117.527957153732	249.131690363974	1933.56635976806	636.909014410619	395.438301180049	178.991192486319	317.915920190872	401.740592562906	121.624429148357	643.452430325753	595.514534159371	659.141467809269	272.016987244041	505.598700955748	1157.95688828657	236.892783089421	284.140789290471	398.687898916506	249.775024107665	295.30627342812	500.063640987868	1160.81011486626	278.769629243659	366.506882960832	212.078403003743	133.699258249649	706.125414769219	129.36200306079	1238.04316077951	412.363529034098	4233
34(1,B5)	B_sid_21_AMA1	< 0.10528564453125	< 0.24871826171875	26.7982525529763	1.25073886452594	< 0.3326416015625	9.13435770120094	2.28923243521049	89.9915123996308	< 0.11016845703125	< 0.57373046875	10.8810936506842	0.215916176061776	31.1195259182471	1202.04393089055	< 1.08795166015625	8.97247867070892	0.0164727199363596	12.5043893634849	3.10974757251152	0.868933177001728	23.9963276401814	64.0203732536036	0.521937120613337	1.0649928059303	< 0.21514892578125	14.943489176906	11.815075376433	3.62470825004108	7.23607920329489	5742.90484607377	4106
35(1,C5)	B_sid_22_CSP	1.57148243553004	< 0.24871826171875	46.7898009829301	1.25073886452594	< 0.3326416015625	8.14870367237593	20.1151299019777	270.679640266816	< 0.11016845703125	< 0.57373046875	19.9911610908082	0.215916176061776	41.7815439111668	815.606067170013	< 1.08795166015625	3.01804917146393	< 0.2777099609375	20.6990206078587	2.21771639249241	0.868933177001728	19.7517502047218	203.228938598213	0.96648841198285	2.16453927567019	< 0.21514892578125	24.3345434127635	27.4014133349508	3.62470825004108	9.70219968362645	4395.37033879315	4366
36(1,D5)	B_sid_22_DMSO	< 0.10528564453125	< 0.24871826171875	63.6637137919129	1.25073886452594	< 0.3326416015625	5.91261071458427	12.6449733817255	147.804508573855	< 0.11016845703125	< 0.57373046875	15.7681602875796	0.316149217849642	36.4926653076402	556.901891566269	< 1.08795166015625	0.0875268241428315	< 0.2777099609375	20.6990206078587	< 0.23193359375	0.868933177001728	14.8312563809653	83.855924332546	0.96648841198285	1.0649928059303	< 0.21514892578125	33.8685418979403	11.815075376433	< 0.1312255859375	4.65627533155156	3715.9257367372	4522
37(1,E5)	B_sid_22_HBS	< 0.10528564453125	< 0.24871826171875	26.7982525529763	3.16034227641657	< 0.3326416015625	15.3855924889135	12.6449733817255	157.143183326358	< 0.11016845703125	< 0.57373046875	112.26668248679	0.417855282196249	188.814930330183	2614.6950086398	< 1.08795166015625	1.17859951214535	< 0.2777099609375	20.6990206078587	3.10974757251152	0.868933177001728	50.0564289415712	115.311179275028	3.99387721632157	2.70759070343009	< 0.21514892578125	50.9506951067453	19.8089267131571	< 0.1312255859375	7.23607920329489	10642.2926755515	4784
38(1,F5)	B_sid_22_AMA1	< 0.10528564453125	< 0.24871826171875	78.8477813808579	2.01839397527039	8.30029234764865	6.36571106141941	20.1151299019777	278.971313522589	< 0.11016845703125	< 0.57373046875	15.7681602875796	0.316149217849642	41.7815439111668	1053.572408336	< 1.08795166015625	0.988192610275891	< 0.2777099609375	35.3759617071277	1.57916444951748	0.868933177001728	27.8133965590461	214.497943872046	1.84217668775705	2.70759070343009	< 0.21514892578125	23.6064310254909	19.8089267131571	3.62470825004108	7.23607920329489	4718.29707874391	4401
39(1,G5)	B_sid_11_CSP	20.4973586420743	806.714104288707	414.036609651366	69.4972667292421	43.2695437778474	11878.0146723035	1274.4794555524	256.86832255461	0.850980754323224	0.155377186909581	5027.16631385054	170.287675122946	3286.08516458772	203.956555561977	107.887437515094	7.20093425767385	1.13388402901322	129.633008063371	87.6193600216813	6.22141023796951	56.1416333016726	1825.063924976	515.52079560568	3.7848570178526	67.0910591592928	17.3662436281387	180.189636953338	16.3295962556115	27.6360579306943	31061.4231165067	4481
40(1,H5)	Standard3	1266.61172902832	2283.02231786607	14490.7368666356	5713.31563922202	2454.1017329051	1662.78249301899	2535.45521531607	3724.53497583365	926.584289580624	4452.7254067709	4153.06577397384	7809.16142161697	2161.56875943119	3623.90529095074	9270.13614597558	1778.21366738201	2546.62712418266	4405.55849626037	1540.59088618512	2420.13593329294	3503.31483714139	7782.18787200947	2312.05490509627	2567.79509824877	1806.91168159505	1036.76975835857	6044.00302205343	1263.47738109904	8788.89539115447	3891.48084914924	4172
41(1,A6)	Standard8	29.7843295700885	58.6453012569976	434.161283422483	163.153297810308	79.9512798388144	44.3779524149762	74.6140146943247	86.4843551149135	29.6404785625261	140.571988614913	154.976907641169	173.873034009296	59.3847992010852	108.245559404418	250.991494870159	55.9263725990759	72.4529178845115	95.2754134123878	58.4540635035938	77.5758972525104	113.113265391661	328.770547201121	69.4045775945027	74.9132920023132	51.0258159437217	31.8490681485263	168.665261763241	29.6893778549097	297.498450016918	101.116389499445	4088
42(1,B6)	B_sid_11_DMSO	19.8736935452711	903.812199357056	406.632890055664	71.3341499106054	40.9937369210637	22468.5647850083	1400.12566938254	239.073284704865	0.850980754323224	0.62925428961783	5467.80698477465	199.960934982861	3767.189481548	216.491118808837	120.320994981957	7.71522285832961	1.13388402901322	96.8808316491377	102.392590818408	7.4852614606907	53.7595420001296	2089.99840414761	500.045484756396	2.70759070343009	71.9159556473307	18.7436509532857	188.960812602652	16.3295962556115	31.8457926512875	34009.8597525852	4598
43(1,C6)	B_sid_11_HBS	19.2428273049487	915.25906518808	499.155341615446	74.6414416470998	42.141478571957	17745.048708378	1575.23855864516	250.211035597665	1.16571200139372	0.155377186909581	6496.61107568655	275.08050823386	3950.17097441231	221.132570452756	112.914968147402	7.96977899482603	1.13388402901322	129.633008063371	100.739977903629	9.9681846660157	53.7595420001296	2358.74616508323	684.308160368154	3.24751210371259	79.6795117504246	19.76660231632	188.960812602652	13.7083206117195	27.6360579306943	30013.0317530522	3873
44(1,D6)	B_sid_11_AMA1	26.4067153409952	943.370130904475	565.815996678013	96.5421326274265	45.4711505105874	15349.8598579181	1618.13492829427	298.951015293038	1.63026029014686	1.06105767888541	6508.45982780771	240.600708537264	4101.51395739622	261.645308026568	137.051005701759	9.21958784286189	0.940302531691989	129.633008063371	104.594148085699	4.93797010849153	58.4619852895909	2604.69906439135	1326.55240881621	4.8532691960743	76.6126129250226	18.3784020040994	197.680675139547	21.1050927734725	31.8457926512875	30096.2265453406	4299
45(1,E6)	B_sid_11_PHA	22.9270380603338	880.581587170249	474.975824687084	92.6722150324401	45.4711505105874	11477.1985965815	1451.27279566012	291.251326510625	1.7835637930897	1.06105767888541	5970.94510405171	203.910614780449	3757.67848201075	253.56160768353	110.410673890854	7.96977899482603	1.32554176809536	129.633008063371	105.06564444294	4.93797010849153	56.1416333016726	2237.05072827752	1154.74856986415	3.7848570178526	71.9159556473307	19.2588149925937	186.042937344678	16.3295962556115	29.7502842785819	28489.8543761434	4227
46(1,F6)	B_sid_18_CSP	29.7268688398301	984.187522955365	435.935019046852	115.559971152686	43.2695437778474	15962.8709093969	2105.56768337808	523.138667557456	1.63026029014686	2.64424645158401	5883.15075376044	136.631381454088	4716.15731535769	245.396104861461	153.132320745295	9.4653812154664	1.13388402901322	160.70566047323	110.560462952722	11.1917199080498	65.1028759428576	3210.48936781242	1144.66330041943	5.38484489856645	71.9159556473307	20.3171449933106	200.576389918641	16.3295962556115	31.8457926512875	31948.490652568	4490
47(1,G6)	B_sid_18_DMSO	28.0846058843794	1128.10675202192	464.460784365944	129.264626680403	47.6065383752614	18869.207500178	2465.14897601046	541.681420048447	2.31539686174791	2.64424645158401	5981.16418161093	157.093393206111	5146.80130567798	236.389662087006	137.051005701759	12.5594871984781	1.13388402901322	160.70566047323	114.949916649069	14.8071116488894	67.2232685354494	3683.33491620891	1167.20578854612	5.38484489856645	72.7072223174277	23.6980829621714	220.703389655596	21.1050927734725	35.9865866137115	28827.8776851096	4999
48(1,H6)	Standard5	212.355592092514	509.600754614846	3541.19355318222	1252.93640099367	716.0797065266	351.981100812828	651.820843489486	905.153764209677	218.318512947542	1243.92786777277	1070.75007007319	1319.40027471979	537.759391646358	992.449601577602	2381.63049952348	462.992903075734	550.892788124398	829.135343490967	485.5875630032	580.361246892591	965.128391601544	1928.28379189238	532.793968541388	737.958447458961	436.610946487202	255.322988462645	1441.68123060481	278.724777385453	2363.44872337746	816.990368264266	4437
49(1,A7)	Standard10	5.44685687362783	17.043177064792	112.401687306536	40.8138689210841	20.4968684605318	11.449202822065	22.9014309732071	23.0690691534327	6.88110111882421	34.0260249267372	34.0850671539692	44.614029023172	13.7409702844629	28.7232185796801	86.515547250588	13.6195800594477	17.294716960164	24.414944827367	14.0521222122294	18.8642759128451	24.3917620975795	66.7592778912236	16.8792161327757	16.8017266116363	14.7778984363998	8.04778525524745	41.1172748285608	8.16479812780575	65.4863312606452	28.956408406999	4413
50(1,B7)	B_sid_18_HBS	29.1831874001553	1083.24674789042	505.977017477208	140.404029014602	47.6065383752614	20668.4215811857	2410.52472399001	452.571268046185	1.93622215224807	1.87238365577535	6388.38997658044	181.658613963203	5167.83496604159	233.363578488335	155.383644893888	8.97247867070892	1.13388402901322	160.70566047323	109.070007237333	12.4053485317221	62.9382853152879	3517.57940361304	1453.48905677735	4.32001362300968	73.4950045501138	19.4119059683096	203.466816819631	21.1050927734725	31.8457926512875	28593.2893631235	4719
51(1,C7)	B_sid_18_AMA1	31.6022575925344	1284.74165585691	509.373998908502	174.355860249347	50.6996277982286	22059.4812874037	2627.3956169389	551.378415811595	1.93622215224807	2.64424645158401	6396.60101478689	178.200594935151	5712.20117942173	261.645308026568	155.383644893888	10.1953374813297	0.940302531691989	170.774667229965	120.744444027613	14.8071116488894	71.3434398523588	4288.76573920279	3275.63867629301	5.38484489856645	73.4950045501138	21.8752996948442	243.425143501852	21.1050927734725	31.8457926512875	31323.9685859454	4402
52(1,D7)	B_sid_15_CSP	30.2669686140508	1928.13452632794	1048.1311749815	442.39098846253	53.6764439110979	90479.4860583251	1640.86680324633	390.55503465099	2.08829215633174	1.87238365577535	12032.8548419047	647.161312772914	6586.80009707046	322.429456288061	177.350111905899	10.4363238157038	1.89168603258022	160.70566047323	132.795378359256	11.7996971371519	79.1682243848789	2745.28867637235	962.246956812059	5.91491621536792	78.1521711305394	24.514794657648	237.770871148778	25.455906809041	35.9865866137115	33083.1660221615	4388
53(1,E7)	B_sid_15_DMSO	24.1070181430653	1667.61688434989	1078.61047503559	452.402782162778	47.6065383752614	37017.5867211171	1297.82332596991	303.763208742791	2.08829215633174	1.47316395087625	12502.7010652321	592.590418045145	6482.48902471868	360.115819176529	190.1081456742	8.4741002918752	1.51558655771093	155.621300524258	108.599194093567	9.9681846660157	69.3025463173653	2208.07172598914	786.008529228693	4.8532691960743	81.1950592212973	24.8285872561335	249.062824128952	29.5095766843199	33.9241215598153	32190.891075182	4569
54(1,F7)	B_sid_15_HBS	22.6286067478311	1700.57569269182	1192.58971965994	390.731245349325	53.6764439110979	51871.2880833619	1175.40546012787	251.620892103467	1.7835637930897	1.87238365577535	18892.9104459678	755.941911013733	6361.98540956535	308.637328038048	168.676570030871	8.4741002918752	1.51558655771093	150.501640463312	115.341617314314	13.6101815398352	67.2232685354494	1941.50183280296	1012.29688328745	4.32001362300968	78.1521711305394	25.6262237383233	249.062824128952	25.455906809041	33.9241215598153	37879.4474905847	4350
55(1,G7)	B_sid_15_AMA1	26.6889992594389	1643.01919355593	1153.42910188876	533.41366256663	49.6823194702571	46394.2416141232	1335.52119868827	359.509699678861	2.08829215633174	2.64424645158401	11760.6090065322	597.205084306922	6590.02839377036	436.452933307051	181.635074658964	9.21958784286189	1.32554176809536	160.70566047323	119.961678988348	11.1917199080498	77.2589071764272	2268.71744876015	1868.24596308466	6.44362575630801	77.3839468075938	24.4697967233541	243.425143501852	29.5095766843199	33.9241215598153	34726.4615791925	4444
56(1,H7)	Standard7	62.4740149310464	112.867101885758	952.176181582809	321.035913707155	180.242853744236	87.9247360162571	146.634714084737	176.446399030999	58.5681231880038	304.477103830604	308.499411869972	339.698738178452	123.727307434366	232.11606543474	470.427124977851	112.840259528481	146.396554393351	198.273386259295	122.104261241033	148.757934708664	238.922070430063	596.877057419282	137.129672518318	161.439589011877	101.34586347421	64.3002589880377	328.86403949442	59.3228329355639	603.372019767059	197.119093416973	4628
57(1,A8)	Standard12	1.7828258941268	4.96308973324862	31.8318568959565	9.86203522558126	6.85016883164831	3.06978799630284	6.32248669086274	6.82347445212174	1.56980362817893	8.88080566985176	8.97057239320322	10.8150719879229	5.12888726727717	10.6140094281662	28.9794174924901	3.8576114291648	4.13431016072559	10.3495103039294	3.81291571883019	4.98409233300785	7.41562819048264	13.9412097657082	4.32115723223446	4.79639821934314	3.48300723199585	1.92993015306468	17.3662261245002	5.42595373587272	15.9228963256437	8.80726949569557	4737
58(1,B8)	M_sid_37_CSP	10.1024594060134	76.5717926355382	92.9053671024678	2.40007537525097	17.9669434811039	800.546966316917	64.3908871873471	198.773367190164	0.691527687672026	< 0.57373046875	2970.01498740548	13.3336654951368	1706.15309257677	230.325102464324	30.5968193152769	6.6791440278658	0.341750177926777	48.829889654734	36.9673805611321	2.28251600315816	27.8133965590461	208.873366449893	36.2006853610893	1.61750419580016	29.5557968727996	14.5284134918367	120.121314880522	3.62470825004108	16.7045063377851	20016.2018486237	3871
59(1,C8)	M_sid_37_DMSO	7.57321693989591	69.7607698562083	106.133517013174	2.40007537525097	21.6600640722784	822.637570489784	66.5606630695591	96.3867134530059	0.198638023827947	< 0.57373046875	2754.24870526985	13.5163498968089	1606.51643742789	219.588856473962	38.0229065970995	6.41517664827904	0.341750177926777	35.3759617071277	32.1347559951242	0.868933177001728	27.8133965590461	148.40495985197	34.5728683330152	1.0649928059303	31.8010639549161	15.9824655390306	88.6815734902407	10.8519074717454	16.7045063377851	18494.2780415441	4395
60(1,D8)	M_sid_37_PHA	13.1536808699963	79.9068148496527	118.713469787893	3.9173845256791	21.6600640722784	848.269848868484	74.9816361526009	234.676535340918	0.198638023827947	1.06105767888541	3039.33666597082	16.6447190797874	2249.67837691685	228.801133478469	38.0229065970995	8.22271455260216	0.744342715866126	73.7012784477973	38.7304860317019	13.6101815398352	34.6078044455541	245.114236251511	1283.79331061274	21.4442456194215	31.8010639549161	16.4322707116149	156.523710103295	< 0.1312255859375	21.1608900987452	18117.0450520964	4461
61(1,E8)	M_sid_37_HBS	8.44646253645253	82.6535499110447	92.9053671024678	2.40007537525097	23.3609058034765	800.3182005163	57.7005239473234	135.820864835954	0.530208970237309	< 0.57373046875	2862.86753278789	16.3361943784731	1559.63814889803	221.132570452756	44.9892635826441	6.94102613814849	0.341750177926777	35.3759617071277	32.4062918569125	2.28251600315816	23.9963276401814	177.556721493477	50.394858826695	2.70759070343009	33.9832615211868	14.1065557345344	120.121314880522	3.62470825004108	16.7045063377851	19758.4933019732	4261
62(1,F8)	M_sid_37_AMA1	11.6645492477572	78.8000000400293	78.8477813808579	2.78067009116198	24.985686859045	859.564488993482	66.5606630695591	96.4994490236998	0.021824960499611	< 0.57373046875	3125.62569817015	15.3515123129806	1672.76717981529	228.801133478469	38.0229065970995	8.22271455260216	0.341750177926777	42.2166228923013	37.9387226582536	2.28251600315816	31.3264041643903	151.355086900223	1249.97885495506	2.16453927567019	33.9832615211868	15.1777910955141	120.121314880522	3.62470825004108	14.4210180740221	19247.8391464022	4174
63(1,G8)	M_sid_40_CSP	36.5038113751465	1645.0650672131	973.023899350287	340.706967943311	49.6823194702571	> 5850	1074.6521764856	2521.34339775224	3.7323040578499	4.83305843335085	55371.6357448203	460.220728827615	31869.9910347137	2691.30055070379	202.593288347424	23.1865397568958	1.51558655771093	219.436306021515	116.829812007484	3.62882847798082	112.797663449794	2618.16700988726	856.40336229954	14.2630075214106	79.6795117504246	21.6838307119519	299.125525035154	40.4903289149361	53.9844012617716	35823.5354212346	5961
64(1,H8)	Standard9	12.3445834454892	31.9604570540757	217.967509523426	82.3147636255681	38.8481147291827	22.8822834100773	37.4908180763004	43.7152818794842	14.2120021501937	69.6954047892883	73.1910264893981	90.3863945874992	28.6280000675096	50.6300655282962	155.763443047446	27.0394304990766	36.4583570204625	54.0130102839252	29.1400433217285	38.3193929394981	52.519752722372	151.178881860057	34.6799539963903	35.9542746844097	31.0602635587491	15.8462410763988	84.2047038182917	14.7547883421599	138.680725109961	51.981889924212	4839
65(1,A9)	Standard14	0.336083643708048	< 0.24871826171875	< 1.79229736328125	2.33595282146765	< 0.3326416015625	0.80315357610618	1.14461621760525	4.16963094815121	0.504478324283785	2.41652921667543	2.20185524889075	2.65219179430501	0.758118652710912	3.09494096719524	< 1.08795166015625	0.858653322299793	1.13171688754279	< 0.45562744140625	0.952053491746748	1.14125800157908	< 0.445556640625	< 1.0284423828125	0.921088343878523	1.62375605185629	0.976195853082877	0.548643709103081	1.47816942383	1.81235412502054	4.85109984181323	2.42759699351862	4910
66(1,B9)	M_sid_40_DMSO	31.8668517299478	1523.14248222419	957.208556008508	308.088489402957	45.4711505105874	> 5850	961.458924855208	2280.16725634829	3.58458433007028	4.11920625387474	71017.9660111467	436.654699274566	28155.5824110772	2515.86470476991	196.382953146047	19.2078562987774	1.13388402901322	190.550826824776	108.991543305329	3.62882847798082	105.039505444744	2340.17345789438	819.659939687128	11.6750158112121	87.146961355463	22.208245806024	282.565176311807	36.9880350996352	52.0266948034057	34574.7571455313	4751
67(1,C9)	M_sid_40_PHA	30.2669686140508	1591.69587980123	1106.26524411551	384.419160185115	51.7040476865189	> 5850	996.222233705694	2371.99200787467	3.58458433007028	6.91045595791119	26381.2423165786	467.412463546125	21895.4685878389	2816.71540248124	224.863596080147	22.5675192667414	1.89168603258022	209.902236791551	128.256803942666	6.22141023796951	112.797663449794	2569.73187971453	7391.92594903891	15.8091730519699	85.6748190367341	21.0552118286783	345.444294528666	40.4903289149361	52.0266948034057	34785.7069129435	5483
68(1,D9)	M_sid_40_HBS	34.4709257628217	1697.27140254783	1228.8705870643	290.145015392976	61.1462570861315	> 5850	861.231466851941	2414.75260891338	3.36245069718539	5.53507767035681	32186.960603834	690.848710752507	25700.1954279785	2677.71111600664	222.869315674467	19.8458600296626	10.4818908315066	219.436306021515	125.752934875862	4.28714096570988	109.735716404443	2361.40100481393	678.71101338426	25.0072802963555	82.6992126076191	22.2555930387708	326.473473222856	40.4903289149361	63.6478260280036	33586.4547424654	4677
69(1,E9)	M_sid_40_AMA1	35.9995062030264	1767.06097710071	1185.28420382293	424.233799702763	51.7040476865189	> 5850	974.144908134658	2433.03627518687	3.7323040578499	7.5862119019377	214986.000561261	537.436059423178	37560.9760664863	2865.31761463084	218.863340585038	23.3921827246082	1.32554176809536	205.100970902894	132.795378359256	3.62882847798082	115.808403627879	2457.24366963657	8610.2075230565	13.2295798712855	84.1923477248586	21.2981599138621	331.907619317996	36.9880350996352	53.9844012617716	36494.1615234212	5193
70(1,F9)	M_sid_5_CSP	19.8736935452711	1088.51154313997	1466.09963213363	1279.91770984705	49.6823194702571	> 5850	155.477316944768	1858.94026274788	3.43657149598251	3.39092457681627	10827.3888502897	66.3162671731474	21420.4533808272	4755.68974483838	155.383644893888	19.6336357510073	1.03735779246729	214.680439603255	119.413700723324	3.62882847798082	132.945125269367	1410.99642499511	85.8504132062253	13.2295798712855	83.4471348162825	20.8107536052254	279.793317827093	43.8680522685677	48.0830731057072	36223.8288792426	4046
71(1,G9)	M_sid_5_DMSO	21.1141980855089	1168.2829689826	1548.70115700721	1210.87187023764	40.9937369210637	> 5850	142.875632908454	1610.1416519489	3.43657149598251	4.83305843335085	11835.5495736177	73.721607002782	18396.2899388028	4454.46651195664	168.676570030871	16.5028492138223	0.940302531691989	219.436306021515	102.077906944932	2.28251600315816	117.295505867668	1335.05529082795	82.0325796438125	7.49741349034824	81.1950592212973	20.4163788836763	307.36194404069	36.9880350996352	52.0266948034057	35032.6507842066	4301
72(1,H9)	Standard11	3.3307654776789	9.88777626159026	59.3567348939466	22.1771349597917	9.93435842507044	6.33430343849222	13.3045568378489	13.0831904770657	3.24813431993779	17.9261982043925	16.9187394094943	23.3339860596498	10.019039682758	16.6052088914684	56.4574840737008	7.75414616090806	8.98240279350375	17.6879808535638	7.77624294684626	9.17861684052906	15.6632020821951	32.0101866268018	9.51026292568105	8.67550184031561	12.4186646114099	4.00440977072957	24.4286536480438	5.42595373587272	32.3018484160663	16.7370117693067	4977
73(1,A10)	Standard16	1.7828258941268	0.624058720217479	< 1.79229736328125	0.625369432262971	2.23260659005549	0.260364024621294	1.14461621760525	5.89760791523564	0.0993190119139736	0.530528839442705	< 0.5584716796875	0.684434035357275	0.0826377585829104	< 0.45166015625	< 1.08795166015625	< 0.22247314453125	0.272638479166101	1.36902107758425	0.240524982693986	0.434466588500864	< 0.445556640625	< 1.0284423828125	0.260968560306668	0.251836136045465	< 0.21514892578125	0.187514445679829	1.47816942383	< 0.1312255859375	0.93301920210843	0.173696115223135	4704
74(1,B10)	M_sid_5_HBS	22.3287382456495	1402.04228186106	2978.79146919555	1076.40886522188	45.4711505105874	> 5850	155.477316944768	2060.6913760434	3.58458433007028	4.11920625387474	11247.5413816401	132.049065215245	23847.2628033981	4740.49370252274	177.350111905899	17.2683754805153	2.8145764540395	200.275870225418	112.912541466355	4.93797010849153	134.310193843897	1360.34794637769	85.8504132062253	19.4007286848913	69.5205330762158	19.3099184697199	312.837355481326	53.4082851246017	54.9599193271741	36205.9060855503	4067
75(1,C10)	M_sid_5_AMA1	22.3287382456495	1233.93945937272	1441.22117870692	1195.51354675367	48.6515108270139	> 5850	146.065215134983	1560.30693704327	3.87974391501489	4.83305843335085	12563.3636631709	110.039461662367	17509.8780342004	4300.10849705466	162.074747727518	19.2078562987774	1.70424419305937	224.170521437372	101.763177016011	3.62882847798082	115.808403627879	1279.47987906345	2079.45514557156	7.49741349034824	71.121134233223	20.9087206308446	288.098615997046	40.4903289149361	44.0985293181234	35411.9935265001	4135
76(1,D10)	M_sid_5_PHA	24.1070181430653	1198.74722393387	1743.49477240713	1428.8464216698	52.6961449085355	> 5850	157.024404857017	2138.79436759249	4.02691605962391	5.53507767035681	10804.9803782605	76.8923587639218	21300.3718185814	4886.59469662642	173.031094501176	21.7370998104793	1.70424419305937	228.883733288024	116.12492861648	4.93797010849153	127.394372895507	1340.1122051809	1578.50106504102	10.6353710795611	92.2225430645247	20.2176494226456	321.027849710431	47.1384555567173	52.0266948034057	35788.2523385393	4247
77(1,E10)	M_sid_8_CSP	21.7245537872718	994.97602987373	654.205786475919	186.356147853903	47.6065383752614	> 5850	216.302614354454	417.484230200595	2.915996311789	2.64424645158401	34240.1303575572	301.325826956033	29608.3329508206	3948.78390587554	168.676570030871	13.25109274321	0.940302531691989	170.774667229965	108.520718272403	3.62882847798082	112.797663449794	914.683507547359	324.409661571171	8.02267608492605	79.6795117504246	18.6917114918017	271.456670694342	33.3383029251563	44.0985293181234	30837.7438903914	4004
78(1,F10)	M_sid_8_DMSO	20.4973586420743	820.28691160762	714.511320856537	189.73717807156	43.2695437778474	> 5850	205.276482171112	335.894384288306	3.06515865625181	3.39092457681627	73467.9276320382	219.365733251611	29393.5703918429	5855.54690712082	170.858365714872	13.0213657400058	1.13388402901322	209.902236791551	105.694168649981	2.96143227447812	134.310193843897	892.063512987633	183.953871939011	7.49741349034824	73.4950045501138	18.9506302287714	265.880894243179	29.5095766843199	42.0894728081079	34373.9089594753	4088
79(1,G10)	Control1	1181.674989448	2758.59280821319	17861.4302772666	7480.34335411389	3543.36234642646	1996.31563956911	3082.9532114672	6922.54568592023	1263.24348236654	5465.9285377917	5270.49499591876	8966.94867768355	2881.60434286466	5059.23571359537	11617.9482233818	2062.48238886131	2958.06727813755	4820.97128691157	1998.81691734857	2754.14285476387	4419.4934132555	10217.4858348546	2982.26961299131	3526.47655844964	2402.9144065699	1133.40259864605	7854.30176663662	1815.27234756581	10646.7310320919	4689.93406445779	4439
80(1,H10)	Standard13	1.15231865438052	2.4160520667625	13.3991262764881	5.1410628307219	4.15014617382433	1.5524337959911	1.14461621760525	2.44030095115853	0.891781896544851	4.7876764959105	3.99152974527416	5.36654799531338	1.93791807558612	3.09494096719524	6.6204649571673	2.24825302716084	2.30608365763803	1.36902107758425	1.83736889556519	2.46898505424577	4.2626601205215	13.9412097657082	2.21013710804319	2.42663459803715	0.976195853082877	1.18701957335589	5.9075376882165	1.81235412502054	9.47461341943566	2.42759699351862	5407
81(1,A11)	M_sid_8_HBS	22.3287382456495	1098.67460833629	732.209383811746	177.165489396607	43.2695437778474	> 5850	205.276482171112	395.831457456382	2.23982171761355	3.39092457681627	27203.7629586749	305.124963271557	20684.6063915171	4886.20290002901	177.350111905899	12.3272928300864	1.70424419305937	160.70566047323	106.950765341039	2.96143227447812	123.129928406265	922.222419060747	110.737456374834	9.07030748362501	68.7145994363013	18.0621450461871	282.565176311807	25.455906809041	40.0683294032191	36241.7640407743	4686
82(1,B11)	M_sid_8_AMA1	20.4973586420743	720.681209592868	629.463150341249	219.151740427172	43.2695437778474	> 5850	216.302614354454	306.912648263777	2.54141778821728	3.39092457681627	105997.53891999	207.379618141736	22091.6248462945	4640.56925112118	148.596658521634	13.25109274321	1.13388402901322	160.70566047323	98.7708053595321	3.62882847798082	114.309242666618	781.347839768298	2829.02466107636	8.54695277491494	82.6992126076191	17.90287514333	277.017976805864	27.5145472063999	39.0529868997486	34599.9773640964	4248
83(1,C11)	M_sid_6_CSP	26.4067153409952	1089.64015055691	428.686024655525	276.499675015555	43.2695437778474	> 5850	1112.08149886136	461.44175149954	2.99062250154976	3.39092457681627	31996.8079545232	125.072260421253	14871.7038681043	9791.10949565201	159.854609151897	13.25109274321	1.13388402901322	190.550826824776	118.709100541882	3.62882847798082	160.018708441709	2284.57181219474	377.543320127474	8.54695277491494	81.9485361649228	17.9560511432283	288.098615997046	29.5095766843199	40.0683294032191	33297.5793987024	4438
84(1,D11)	M_sid_6_DMSO	23.5197169179077	1177.40909586502	414.036609651366	235.075796126413	45.4711505105874	> 5850	1021.26928087476	375.804310492803	2.54141778821728	1.87238365577535	21831.9814286255	125.67655654537	12900.9880526854	8778.40266396102	181.635074658964	11.3895969359334	1.32554176809536	219.436306021515	109.14846922197	3.62882847798082	165.448683194654	1970.06937799777	331.744613444814	5.38484489856645	71.121134233223	19.615015066159	263.087461033615	27.5145472063999	40.0683294032191	34207.7671804502	4854
85(1,E11)	M_sid_6_HBS	30.8035970062495	1489.15455661998	641.881885913779	180.351901676395	47.6065383752614	> 5850	1166.42052509651	572.228495088517	2.84127747006898	4.11920625387474	23770.4483274953	336.807614339351	13231.1368047059	6481.57784727207	194.298687426891	9.70990744680608	1.13388402901322	200.275870225418	110.638889766936	2.96143227447812	143.634293520311	2263.43578066414	262.32243657048	8.54695277491494	76.6126129250226	19.002182778754	315.570503725968	25.455906809041	40.0683294032191	38032.5569487688	4398
86(1,F11)	M_sid_6_AMA1	15.9642650928366	859.230345033095	243.417573105717	128.522893548821	36.1779050404299	40579.5819337679	378.696722361332	370.528174793139	1.24369091356571	2.26207748222105	16224.412950065	141.855286271035	6733.21116188351	1970.58904557157	102.781077263019	11.2713280941392	1.13388402901322	140.149374870246	103.965344315691	2.28251600315816	82.9030342533032	947.349338465304	3861.06933725428	3.7848570178526	68.7145994363013	19.0536593536771	271.456670694342	21.1050927734725	31.8457926512875	34524.3930496751	4015
87(1,G11)	Control2	166.217174191272	309.518748521613	2351.34005089221	919.39213871208	671.705251160926	254.990866875601	390.756656186532	481.229005920046	170.155347892437	784.058988211351	798.799792107176	905.017946496259	355.13400045482	722.217779843451	1492.0763299812	288.735554346047	410.834460528027	494.649128688509	298.730769900958	324.297299455065	688.845067224783	1520.20358113999	387.805271044715	490.552338477502	264.587322935054	129.251580847969	906.297384197721	176.244072796115	1619.1062207072	544.455293182587	4473
88(1,H11)	Standard15	< 0.10528564453125	< 0.24871826171875	13.3991262764881	1.39033504558099	< 0.3326416015625	0.260364024621294	1.14461621760525	0.448095560929593	0.265104485118654	1.32212322579201	2.20185524889075	1.40021060377037	0.758118652710912	< 0.45166015625	6.6204649571673	0.494096305137945	0.56694201450661	< 0.45562744140625	0.439119681792677	0.434466588500864	4.2626601205215	< 1.0284423828125	0.702996960302015	0.808752097900078	5.35471864467189	0.187514445679829	1.47816942383	1.81235412502054	2.32813766577578	3.01697207699253	4761
89(1,A12)	M_sid_7_CSP	27.8075311069726	2641.96897995419	1404.75427183879	482.387790068706	49.6823194702571	> 5850	312.467717928213	3004.31002015212	3.13960725635785	4.83305843335085	26229.4019804773	141.23902488852	30910.5753008662	11167.8828963376	196.382953146047	26.6388494162708	1.32554176809536	247.538324787933	118.239328988065	3.62882847798082	181.112066215388	1693.89567040346	172.509037064498	14.2630075214106	78.1521711305394	21.2981599138621	337.330523526483	36.9880350996352	50.0597392508973	35420.6811254024	4391
90(1,B12)	M_sid_7_DMSO	25.266372041136	2447.84521701173	1224.05641513932	406.555336405978	43.2695437778474	> 5850	266.057645608668	2656.52797256965	3.28825109343074	5.53507767035681	> 18300	128.553167586603	34025.9307053587	8951.71455229378	196.382953146047	24.4153679857141	1.03735779246729	219.436306021515	116.203253396268	2.96143227447812	170.183319747574	1489.68169965781	138.809155189005	9.59279643868629	78.1521711305394	20.8597679548668	348.143503961953	36.9880350996352	50.0597392508973	36439.8704616672	4246
91(1,C12)	M_sid_9_CSP	28.6358076199845	1897.26151304721	1939.24431040016	803.474081272379	44.3790868494773	> 5850	406.981816238835	694.614441547226	3.43657149598251	4.11920625387474	37814.9633076183	223.72923239732	28197.7987547026	13242.6427193312	198.460058010257	14.6136887192961	1.22993145662802	228.883733288024	115.419953768744	3.62882847798082	185.591589835008	1476.97491482275	483.357783988015	10.1144694785669	67.9048029598631	19.4119059683096	277.017976805864	36.9880350996352	46.0961895035325	37965.4649964029	4336
92(1,D12)	M_sid_9_DMSO	26.6889992594389	2057.75321774304	1653.59167442344	725.732643770415	42.141478571957	> 5850	372.057742836147	649.39500351667	3.13960725635785	5.18541926231427	35265.0817662393	202.098372719409	21845.7123922373	11570.2733008065	177.350111905899	14.1623750907808	1.32554176809536	209.902236791551	115.419953768744	3.62882847798082	178.846154351316	1289.57783129575	522.643876001537	7.49741349034824	81.1950592212973	19.002182778754	271.456670694342	40.4903289149361	48.0830731057072	39704.211856532	4182
93(1,E12)	M_sid_9_HBS	26.6889992594389	2416.2997582219	2260.35318263762	569.17111531338	47.6065383752614	> 5850	345.039031536689	787.069773136158	3.7323040578499	4.11920625387474	20556.5329799044	411.718516136953	19686.0647881772	9028.98350139757	181.635074658964	14.7260884703848	1.32554176809536	190.550826824776	126.926630355407	2.28251600315816	185.035366907034	1329.99916982301	382.877700692458	10.375014115056	73.4950045501138	18.4831604569344	293.618626836475	33.3383029251563	48.0830731057072	33993.4389882825	3916
94(1,F12)	M_sid_9_AMA1	27.5294510271201	2033.16482939324	1998.29172412447	913.777767275446	45.4711505105874	> 5850	406.981816238835	526.201688631118	3.58458433007028	4.83305843335085	27876.890995797	277.377022233614	23943.667642188	11132.947336527	198.460058010257	14.6136887192961	1.13388402901322	214.680439603255	123.248895418766	3.62882847798082	190.004490546708	1229.03105953711	5365.82927914914	11.1555411741644	73.4950045501138	19.2076377844535	271.456670694342	36.9880350996352	46.0961895035325	35359.9300607015	4482
95(1,G12)	Control3	15.279647461013	44.5275701901289	296.130605017391	121.852185766355	101.61227048312	33.6769544476992	48.2715408904884	60.6074570319707	21.6859675833608	84.861830843789	96.4425061460629	127.946714203419	38.2642660769403	82.9555393374388	218.863340585038	33.0228790266989	52.0807379918017	61.5330620015147	34.1172784812668	45.4647043157117	76.2930904701774	157.230420813967	46.3472078718781	48.6273569679097	32.8995600284952	17.4203144585185	113.926204999631	21.1050927734725	173.102864821583	73.5365821304679	4355
96(1,H12)	Background0	NaN	NaN	NaN	NaN	NaN	NaN	NaN	NaN	NaN	NaN	NaN	NaN	NaN	NaN	NaN	NaN	NaN	NaN	NaN	NaN	NaN	NaN	NaN	NaN	NaN	NaN	NaN	NaN	NaN	NaN	4425
DataType:	Range
Location	Sample	FGF	IL1B	G-CSF	IL10	IL13	IL6	IL12	RANTES	EOTAXIN	IL17	MIP1A	GMCSF	MIP1B	MCP1	IL15	EGF	IL5	HGF	VEGF	IFNg	IFNa	IL1RA	TNFa	IL2	IL7	IP10	IL2R	MIG	IL4	IL8	Total Events
1(1,A1)	Background0																															4683
2(1,B1)	Control1																															3918
3(1,C1)	B_sid_13_CSP																															4668
4(1,D1)	B_sid_13_DMSO																															4173
5(1,E1)	B_sid_13_HBS																															4082
6(1,F1)	B_sid_13_AMA1																															3961
7(1,G1)	B_sid_36_CSP																															3896
8(1,H1)	B_sid_36_DMSO																															4428
9(1,A2)	Standard1																															4270
10(1,B2)	Control2																															4711
11(1,C2)	B_sid_36_HBS																															4341
12(1,D2)	B_sid_36_AMA1																															4611
13(1,E2)	B_sid_14_CSP																															6700
14(1,F2)	B_sid_14_DMSO																															5005
15(1,G2)	B_sid_14_HBS																															4569
16(1,H2)	B_sid_14_AMA1																															5208
17(1,A3)	Standard2																															4044
18(1,B3)	Control3																															4467
19(1,C3)	B_sid_14_PHA																															4389
20(1,D3)	B_sid_27_CSP																															4627
21(1,E3)	B_sid_27_DMSO																															4237
22(1,F3)	B_sid_27_HBS																															4377
23(1,G3)	B_sid_27_AMA1																															4253
24(1,H3)	B_sid_30_CSP																															4181
25(1,A4)	Standard4																															4109
26(1,B4)	B_sid_30_DMSO																															3968
27(1,C4)	B_sid_30_HBS																															4542
28(1,D4)	B_sid_30_AMA1																															4250
29(1,E4)	B_sid_21_CSP																															4664
30(1,F4)	B_sid_21_DMSO																															3832
31(1,G4)	B_sid_21_HBS																															4570
32(1,H4)	Standard1																															4208
33(1,A5)	Standard6																															4233
34(1,B5)	B_sid_21_AMA1																															4106
35(1,C5)	B_sid_22_CSP																															4366
36(1,D5)	B_sid_22_DMSO																															4522
37(1,E5)	B_sid_22_HBS																															4784
38(1,F5)	B_sid_22_AMA1																															4401
39(1,G5)	B_sid_11_CSP																															4481
40(1,H5)	Standard3																															4172
41(1,A6)	Standard8																															4088
42(1,B6)	B_sid_11_DMSO																															4598
43(1,C6)	B_sid_11_HBS																															3873
44(1,D6)	B_sid_11_AMA1																															4299
45(1,E6)	B_sid_11_PHA																															4227
46(1,F6)	B_sid_18_CSP																															4490
47(1,G6)	B_sid_18_DMSO																															4999
48(1,H6)	Standard5																															4437
49(1,A7)	Standard10																															4413
50(1,B7)	B_sid_18_HBS																															4719
51(1,C7)	B_sid_18_AMA1																															4402
52(1,D7)	B_sid_15_CSP																															4388
53(1,E7)	B_sid_15_DMSO																															4569
54(1,F7)	B_sid_15_HBS																															4350
55(1,G7)	B_sid_15_AMA1																															4444
56(1,H7)	Standard7																															4628
57(1,A8)	Standard12																															4737
58(1,B8)	M_sid_37_CSP																															3871
59(1,C8)	M_sid_37_DMSO																															4395
60(1,D8)	M_sid_37_PHA																															4461
61(1,E8)	M_sid_37_HBS																															4261
62(1,F8)	M_sid_37_AMA1																															4174
63(1,G8)	M_sid_40_CSP																															5961
64(1,H8)	Standard9																															4839
65(1,A9)	Standard14																															4910
66(1,B9)	M_sid_40_DMSO																															4751
67(1,C9)	M_sid_40_PHA																															5483
68(1,D9)	M_sid_40_HBS																															4677
69(1,E9)	M_sid_40_AMA1																															5193
70(1,F9)	M_sid_5_CSP																															4046
71(1,G9)	M_sid_5_DMSO																															4301
72(1,H9)	Standard11																															4977
73(1,A10)	Standard16																															4704
74(1,B10)	M_sid_5_HBS																															4067
75(1,C10)	M_sid_5_AMA1																															4135
76(1,D10)	M_sid_5_PHA																															4247
77(1,E10)	M_sid_8_CSP																															4004
78(1,F10)	M_sid_8_DMSO																															4088
79(1,G10)	Control1																															4439
80(1,H10)	Standard13																															5407
81(1,A11)	M_sid_8_HBS																															4686
82(1,B11)	M_sid_8_AMA1																															4248
83(1,C11)	M_sid_6_CSP																															4438
84(1,D11)	M_sid_6_DMSO																															4854
85(1,E11)	M_sid_6_HBS																															4398
86(1,F11)	M_sid_6_AMA1																															4015
87(1,G11)	Control2																															4473
88(1,H11)	Standard15																															4761
89(1,A12)	M_sid_7_CSP																															4391
90(1,B12)	M_sid_7_DMSO																															4246
91(1,C12)	M_sid_9_CSP																															4336
92(1,D12)	M_sid_9_DMSO																															4182
93(1,E12)	M_sid_9_HBS																															3916
94(1,F12)	M_sid_9_AMA1																															4482
95(1,G12)	Control3																															4355
96(1,H12)	Background0																															4425
DataType:	Avg Net MFI
Sample	FGF	IL1B	G-CSF	IL10	IL13	IL6	IL12	RANTES	EOTAXIN	IL17	MIP1A	GMCSF	MIP1B	MCP1	IL15	EGF	IL5	HGF	VEGF	IFNg	IFNa	IL1RA	TNFa	IL2	IL7	IP10	IL2R	MIG	IL4	IL8
Control1	3017.75	3238.75	4371	10327.5	7680.75	7697	1945.5	6894.5	6017	11556	5819.5	14545.75	2163.25	5734.75	3646.5	8687.5	13951.25	791.25	5860	2931.5	10142.5	1558.25	5740.25	7024.5	3444	12571.5	1776.5	1753.75	6159.5	4856.25
Control2	417.5	312.75	468.75	2276.5	1024.5	1372.75	133.25	2103	1245.5	1783.25	1308.75	4658.75	229.5	521.5	511	1763.5	2718.25	50	1765.5	322.5	886.75	283	936	1032.5	197.75	2075.75	169.5	71	1109	913
Control3	18	23.5	24	328	50	162.25	8	127.5	150	158.25	69	937.5	19	28.5	40	143.75	319.25	3.5	167	39.5	24.25	20.75	110.5	101	11.75	106.75	16.5	3.5	96.5	100.5
Standard1	3994.5	9068.25	8905.75	19268.5	15260.5	14239.75	8122.25	7895	11341.25	21078.5	8381	19228	8596.5	18391.5	6128	14753.5	22431.5	8687.75	8408.75	13643	14396.5	5109.75	15049	16374	12488.5	18605.5	7184.25	11671.5	13012	9356.75
Standard2	3905	7195.25	7580	16184.5	12728	12773	5698.5	7007.5	9653.5	19314.5	7524.5	18549	5553	13675.5	5320.5	13224	21668	3814.5	7109	9316	13993.5	3528.75	11401	13055.5	8609.5	16826.5	4791.5	6337	11006.5	8051
Standard3	3834	4862.75	6215	13116	9878.5	10374.5	3452.5	7199.5	7713	15868.5	6861.5	17001.5	3410	8476.5	4692	11206.5	18105	1670.5	6773	5147.5	12719.5	2225.25	8137	9804	5571.5	15530	2913.5	2994.5	8517	6352
Standard4	2490	2703.25	4061	8884.5	6050	6624	1658.5	6503.5	4987.5	10504.5	5402	13236.5	1795.5	4330	3269	8243	11816.5	635.5	5844	2489	8489.5	1313.25	4799	5901.5	2819.5	12274.5	1460.5	1117.5	5342	4191.5
Standard5	1357	1271.25	1854	5271	2977	3691	672.5	4928	2953	6016.5	3591.5	9096.5	782	1911.5	1872	5251	6996.5	220.5	4424	1233	4230	718.25	2518	3144	1037	8265	617.5	347.5	3225.5	2425
Standard6	655	563.25	872	3047	1278	1959	254	3131	1749.5	3024.5	2082	6057.5	368	800.5	854	2891.5	3785	90.5	2808	603	1563.5	441.25	1365	1542	386.5	4664	276.5	116.5	1701	1345.5
Standard7	283	211.25	335.5	1652	374.5	948	87.5	1521.5	860.5	1333.5	957.5	3801.5	153	288.5	278	1333	1944.5	38.5	1466	290	477	222.25	678.5	664	137.5	1973.5	116.5	38.5	790	647
Standard8	103.5	90.25	112	870.5	100.5	458	34.5	642.5	431.5	566	378	2236.5	67	105.5	122	601.5	937.5	15.5	669.5	144.5	141.5	115.75	342	301	52	744.5	54.5	14.5	362	312
Standard9	31	40.25	42	446	31	223.5	13.5	233.5	202	259.5	128.5	1278.5	29	38.5	64.5	255	456	7.5	302	68	40.5	47.25	169	141	25.5	260.5	24.5	5.5	154	144
Standard10	10	17.25	16	222	11	105	7	79.5	95	117	41.5	678.5	12	18	29	111	208	2.5	128	32	11.5	17.25	81	64	8.5	90.5	10.5	2.5	66	71
Standard11	5	8.25	6	120.5	3.5	55	3.5	28.5	43.5	57.5	14.5	372.5	8	8.5	16	55	104.5	1.5	63.5	15	5.5	6.25	45	32	6.5	30	5.5	1.5	29.5	36
Standard12	2	3.25	2	53.5	2	25	1.5	8.5	20.5	26.5	5.5	180	3	4.5	6	22	46.5	0.5	27.5	8	1.5	1.25	20	17	0.5	9.5	3.5	1.5	13	16
Standard13	1	1.25	0	28	1	12	0.5	1.5	11.5	13.5	1.5	91.5	0	0.5	0	10	25.5	-0.5	12	4	0.5	1.25	10	8	-0.5	4.5	0.5	0.5	7	3
Standard14	0	-1.75	-1	13	0	6	0.5	3.5	6.5	6.5	0.5	45.5	-1	0.5	-4	1	12.5	-1	6	2	-0.5	-3.75	4	5	-0.5	1.5	-0.5	0.5	3	3
Standard15	-1	-0.75	0	8	-1	2	0.5	0.5	3.5	3.5	0.5	23.5	-1	-0.5	0	-1	6.5	-1.5	3	1	0.5	-1.75	3	2	1.5	0.5	-0.5	0.5	1	4
Standard16	2	0.25	-1	4	0.5	2	0.5	6.5	1.5	1.5	-0.5	10.5	-1.5	-0.5	-3	-5	3.5	-0.5	2	1	-0.5	-2.75	1	0	-2.5	0.5	-0.5	-0.5	0	0
B_sid_13_CSP	-2	-1.75	2	10	0	96	2.5	354.5	-2.5	-0.5	4.5	1.5	13	51.5	-1	3	0.5	0.5	3	0	0.5	9.25	4	8	-4.5	134.5	0.5	0.5	2	6353
B_sid_13_DMSO	-1	-2.75	3	11	1	61	1.5	802.5	-2.5	-1.5	5.5	1.5	11	26.5	-1	1	1	0.5	-1	1	-0.5	17.25	3	11	-4.5	454.5	0.5	0.5	2	3934
B_sid_13_HBS	-3	1.25	3	21	0	414	4.5	500.5	1.5	0.5	120.5	3.5	171	1234.5	-1	15	0.5	1.5	20	1	4.5	19.25	32	6.5	-5.5	356	0.5	0.5	3	7925.5
B_sid_13_AMA1	-2	0.25	3	13	2	59	2.5	168.5	0.5	0.5	4.5	2	11	34.5	-3	-1	3.5	2.5	-3.5	2	1.5	1.25	6	4	-3.5	144	1.5	1.5	3	5639
B_sid_36_CSP	0	-2.75	1	2	-1	9	2.5	778	-1.5	-1.5	1.5	-0.5	15	187.5	-4	-3	0.5	1	-2	0	1.5	6.25	1	2	-5.5	49	0.5	-0.5	0	1631
B_sid_36_DMSO	-4	-2.75	1	1	0	8	1.5	737.5	-2.5	-1.5	2.5	-0.5	16	206.5	-4	-1	1.5	-0.5	-5	0	0.5	12.25	0	1	-6.5	53.5	0.5	0.5	1	1897
B_sid_36_HBS	0	-0.75	1	3	1	47	2.5	780	-0.5	-0.5	89.5	2.5	134.5	1759.5	-1	-2	2.5	0.5	9.5	1	7	19.25	21	5	-1.5	129.5	2.5	0.5	1.5	4483
B_sid_36_AMA1	0.5	-0.75	3	1	1	15	2.5	1401.5	0.5	-1.5	4.5	1.5	20	760.5	-1	0.5	0.5	0.5	8	1	3.5	34.75	3	9	-0.5	152	2.5	0.5	1	2489.5
B_sid_14_CSP	-4	-0.75	15	5	1	16.5	5.5	2602	1.5	-2.5	6.5	0.5	16	44	0	42	0.5	2.5	2	1	2.5	83.25	4	4	-5.5	1251.5	4.5	1.5	2	1762
B_sid_14_DMSO	-3	0.25	9.5	6	1	35	5.5	2266.5	0.5	-0.5	15.5	0.5	63	130.5	1	39	1.5	2.5	9	1	2.5	67.25	8	3	-3	1233	3.5	2.5	3	4168
B_sid_14_HBS	-4	7.25	6	16	1	135	6.5	1767.5	2.5	-1.5	168.5	4	313	1925.5	9	26.5	0.5	5.5	31	1.5	10.5	62.25	29.5	9	-3.5	3191.5	3.5	10.5	3	7091
B_sid_14_AMA1	-7	-1.75	11.5	5	1	19	4.5	2461.5	2	-0.5	6.5	1.5	17	97.5	-3	30.5	1.5	2.5	2	1	2.5	72.25	4	10	-5.5	631	3.5	1.5	2	2476
B_sid_14_PHA	-6	-0.75	10	6	1	14	4.5	2229.5	0.5	-2.5	7.5	1.5	36.5	118	-1	25	0.5	2.5	6	1	2.5	64.25	5	8	-5.5	351.5	3.5	0.5	2	2486.5
B_sid_27_CSP	-1	2.25	3	3	1	14	3.5	1530.5	-1.5	-3.5	11.5	-0.5	19	376.5	-2	0	1.5	0.5	1.5	1	2.5	49.75	3	6	-4.5	842.5	1.5	0.5	2	4976
B_sid_27_DMSO	1	0.25	2	2	0	21	2.5	1109.5	-1.5	0.5	20.5	0.5	35	863	-2	2	0.5	1.5	8.5	0	4.5	32.25	2	5	-5.5	635.5	1.5	0.5	2	5769
B_sid_27_HBS	1	1.25	2	5	2	64	2.5	400.5	-0.5	0.5	104	2.5	130	3618	4	-0.5	1.5	1.5	20.5	2	16.5	14.75	13	7	-2.5	1462.5	0.5	0.5	3	6960
B_sid_27_AMA1	-2	-1.75	3	2	0	16	2.5	1128.5	-2.5	-1.5	16.5	0.5	22	478.5	0	-1	0.5	2.5	1	1	3.5	32.75	5	2	-6.5	483	2	0.5	2	6136
B_sid_30_CSP	1	-0.75	2	2	1	33	1.5	858.5	-2.5	-1.5	5.5	-0.5	60.5	430.5	-3	7	1	0.5	4	0	2.5	14.25	2	1	-6.5	702	0.5	-0.5	1	5106
B_sid_30_DMSO	2	0.25	3	2	1	91	2.5	783.5	-4.5	-2.5	10.5	1.5	97	958.5	-1	11	0.5	0.5	14	1	5.5	16.25	3	8	-5.5	893.5	1.5	0.5	2	6624.5
B_sid_30_HBS	3	2.25	4	5	0	77	3.5	814.5	0.5	-1.5	48.5	0.5	217	1961.5	5	13	0.5	1.5	19	1	10.5	22.75	8	4	-3.5	1180.5	1.5	0.5	3	7497.5
B_sid_30_AMA1	4	0.25	3	3	0	71	3.5	994.5	-0.5	-2.5	12.5	0.5	109	1245.5	-2	11	0.5	0.5	20	1	6.5	21.75	7	6	-4	977	0.5	0.5	3	7154
B_sid_21_CSP	0	0.25	1.5	3	0	42	1.5	314	-2.5	-1.5	2.5	0.5	17	714.5	-2	26	-0.5	0.5	6	1	4.5	-0.75	1	1	-4.5	53.5	0.5	0.5	1	4947
B_sid_21_DMSO	-1	0.25	1	4	0	40	1.5	337.5	-1.5	-2.5	3	0.5	18	666	-4	28	0.5	0.5	11	1	2.5	3.75	2	1	-4.5	56.5	0.5	-0.5	2	5007
B_sid_21_HBS	0	-0.75	2	5	1	41.5	1.5	389.5	-1.5	-2.5	17.5	1.5	54	2945.5	-3	28	0.5	1.5	15	1.5	12.5	7.25	5	10	-4.5	78.5	0.5	-0.5	3	6690.5
B_sid_21_AMA1	-1	-0.75	0	4	0	38.5	0.5	244.5	-2.5	-1.5	2.5	-0.5	14	1002.5	-3	27	1	0	10	1	3.5	6.25	1	1	-3.5	80.5	0.5	0.5	2	5493
B_sid_22_CSP	0.5	-1.75	1	4	0	34	2.5	1132.5	-2	-2.5	6.5	-0.5	20	604.5	-4	5	0.5	0.5	7	1	2.5	29.25	2	3	-5.5	173	2.5	0.5	3	4755
B_sid_22_DMSO	-3	-0.75	2	4	-1	24	1.5	516.5	-1.5	-2.5	4.5	0.5	17	366.5	-3	-3	0.5	0.5	0	1	1.5	9.25	2	1	-2.5	288.5	0.5	-0.5	1	4308
B_sid_22_HBS	-2	-0.75	0	9	0	68	1.5	563	-0.5	-0.5	87	1.5	113	2703	-2	-0.5	0.5	0.5	10	1	12	14.25	9	4	-3	535.5	1.5	-0.5	2	7233
B_sid_22_AMA1	-2	-0.75	3	6	1	26	2.5	1173	-0.5	-1.5	4.5	0.5	20	844.5	-2	-1	-0.5	1.5	5	1	4.5	31.25	4	4	-2.5	165	1.5	0.5	2	4948
B_sid_11_CSP	24	983.75	39	189	12	14515.5	652.5	1064.5	5.5	0.5	5892.5	1213	2595	97.5	15	20	6.5	9.5	483.5	5	14.5	346.25	1265	6	28.5	102	26.5	2.5	11	9917
B_sid_11_DMSO	23	1115.75	38	194	11	15472	739.5	976	5.5	1	6080.5	1396.5	2979	105.5	17.5	22	6.5	6.5	577	6	13.5	397.25	1228	4	31.5	115	28	2.5	13	10108
B_sid_11_HBS	22	1131.25	51	203	11.5	15184.5	864	1031.5	7.5	0.5	6434	1837.5	3122.5	108.5	16	23	6.5	9.5	566.5	8	13.5	448.25	1662.5	5	36.5	125	28	2	11	9843
B_sid_11_AMA1	34	1169.25	61	262.5	13	14971.5	895	1269.5	10.5	1.5	6437.5	1639	3240	135.5	21	28	5.5	9.5	591	4	15.5	494.25	3069.5	8	34.5	111.5	29.5	3.5	13	9849
B_sid_11_PHA	28	1084.25	47.5	252	13	14446	775.5	1232.5	11.5	1.5	6266.5	1420.5	2971.5	130	15.5	23	7.5	9.5	594	4	14.5	425.25	2709.5	6	31.5	120	27.5	2.5	12	9729
B_sid_18_CSP	40	1224.25	42	314	12	15032	1257.5	2228	10.5	3.5	6236	997.5	3705	124.5	24.5	29	6.5	12.5	629	9	18.5	604.75	2688	9	31.5	130.5	30	2.5	13	9977
B_sid_18_DMSO	37	1416.25	46	351	14	15266	1532.5	2297	15	3.5	6270	1129.5	4018	118.5	21	42	6.5	12.5	657	12	19.5	688.25	2736	9	32	166	33.5	3.5	15	9755
B_sid_18_HBS	39	1356.75	52	381	14	15378	1490.5	1951.5	12.5	2.5	6401.5	1284	4033	116.5	25	27	6.5	12.5	619.5	10	17.5	659.25	3328	7	32.5	121.5	30.5	3.5	13	9737
B_sid_18_AMA1	43.5	1621.25	52.5	472	15.5	15452	1657.5	2332.5	12.5	3.5	6404	1262.5	4411.5	135.5	25	32	5.5	13.5	694	12	21.5	791.75	6425	9	32.5	146.5	37.5	3.5	13	9935
B_sid_15_CSP	41	2412.25	146	1165	17	16251	911.5	1689.5	13.5	2.5	7347.5	3664.5	4979	178.5	30	33	10.5	12.5	771	9.5	25.5	520.25	2292	10	35.5	175	36.5	4.5	15	10050.5
B_sid_15_DMSO	30	2102.25	152	1190	14	15891	668.5	1292.5	13.5	2	7388	3426	4914	206.5	33	25	8.5	12	616.5	8	20.5	419.75	1896.5	8	37.5	178.5	38.5	5.5	14	9993
B_sid_15_HBS	27.5	2142.25	175	1035	17	16070	585.5	1038.5	11.5	2.5	7730.5	4116	4838	168.5	28	25	8.5	11.5	659.5	11	19.5	368.75	2402	7	35.5	187.5	38.5	4.5	14	10326.5
B_sid_15_AMA1	34.5	2072.25	167	1390	15	16018	694.5	1551.5	13.5	3.5	7322.5	3446.5	4981	266	31	28	7.5	12.5	689	9	24.5	431.25	4130	11	35	174.5	37.5	5.5	14	10151
M_sid_37_CSP	9	51.25	4	7	3	4124	11	773	4.5	-0.5	4523.5	113	1295.5	114.5	2	18	2.5	2.5	177	2	4.5	30.25	87	2	8.5	77	16.5	0.5	6	8903
M_sid_37_DMSO	6	45.25	5	7	4	4220	11.5	272.5	1.5	-1.5	4309.5	114.5	1213.5	107.5	3	17	2.5	1.5	150	1	4.5	19.75	83	1	9.5	89.5	11.5	1.5	6	8706
M_sid_37_PHA	13	54.25	6	11	4	4330	13.5	954	1.5	1.5	4588.5	140	1745	113.5	3	24	4.5	4.5	187	11	6.5	36.75	2981	40	9.5	93.5	22.5	-0.5	8	8654
M_sid_37_HBS	7	56.75	4	7	4.5	4123	9.5	457.5	3.5	-1.5	4419.5	137.5	1175	108.5	4	19	2.5	1.5	151.5	2	3.5	24.75	122	4	10.5	73.5	16.5	0.5	6	8871
M_sid_37_AMA1	11	53.25	3	8	5	4378	11.5	273	0.5	-1.5	4667	129.5	1268	113.5	3	24	2.5	2	182.5	2	5.5	20.25	2910.5	3	10.5	82.5	16.5	0.5	5	8806
M_sid_40_CSP	53	2074.75	131.5	907.5	15	16940.5	519	5591.5	24.5	6.5	8116	2809.5	9725	2801.5	36	91	8.5	18.5	669	3	45.5	496.75	2056	26	36.5	144.5	47.5	8.5	24	10214.5
M_sid_40_DMSO	44	1924.25	128.5	823.5	13	16776	446.5	5397.5	23.5	5.5	8151.5	2693.5	9575.5	2576.5	34.5	72	6.5	15.5	619	3	40.5	444.75	1973	21	41.5	150	44.5	7.5	23	10142
M_sid_40_PHA	41	2009.25	157.5	1019	16	16506	468.5	5474.5	23.5	9.5	7908.5	2844.5	9162.5	2963.5	41.5	88	10.5	17.5	742	5	45.5	487.75	10664	29	40.5	138	56	8.5	23	10154.5
M_sid_40_HBS	49	2138.25	182.5	777	21	16784	384.5	5509	22	7.5	7984.5	3849.5	9444	2784	41	75	59.5	18.5	726	3.5	43.5	448.75	1649.5	47	38.5	150.5	52.5	8.5	29	10082
M_sid_40_AMA1	52	2222.25	173.5	1119.5	16	16960	454.5	5523.5	24.5	10.5	8221.5	3176	9879.5	3026.5	40	92	7.5	17	771	3	47.5	466.75	11490	24	39.5	140.5	53.5	7.5	24	10252
M_sid_5_CSP	23	1363.75	233.5	3059.5	15	16617	36.5	4983.5	22.5	4.5	7227	516.5	9118.5	5493.5	25	74	6	18	685.5	3	59.5	265.25	210	24	39	135.5	44	9.5	21	10237
M_sid_5_DMSO	25	1469.25	252	2917	11	16545	32.5	4678.5	22.5	6.5	7329.5	569.5	8774	5105	28	59.5	5.5	18.5	575	2	48.5	250.25	200.5	13	37.5	131.5	49	7.5	23	10169
M_sid_5_HBS	27	1771.75	617	2633	13	16856	36.5	5195.5	23.5	5.5	7272	967.5	9321	5474	30	63	15.5	16.5	644	4	60.5	255.25	210	36	30	120.5	50	12.5	24.5	10236
M_sid_5_AMA1	27	1555.25	228	2885	14.5	16872.5	33.5	4610.5	25.5	6.5	7393	821	8647	4904.5	26.5	72	9.5	19	573	3	47.5	239.25	4514.5	13	31	136.5	45.5	8.5	19	10191
M_sid_5_PHA	30	1509.25	297	3359.5	16.5	16644	37	5270.5	26.5	7.5	7224.5	592	9107	5661	29	84	9.5	19.5	664.5	4	55.5	251.25	3576.5	19	45	129.5	51.5	10.5	23	10212.5
M_sid_8_CSP	26	1238.75	75	504	14	16752	57.5	1805.5	19	3.5	8004.5	1984.5	9640	4445.5	28	45	5.5	13.5	616	3	45.5	166.75	802	14	36.5	114.5	42.5	6.5	19	9901.5
M_sid_8_DMSO	24	1002.25	85	513	12	16777	53.5	1443.5	20	4.5	8155.5	1513.5	9631	6868.5	28.5	44	6.5	17.5	598	2.5	60.5	162.25	454.5	13	32.5	117	41.5	5.5	18	10130
M_sid_8_HBS	27	1377.25	88	479.5	12	16998	53.5	1712.5	14.5	4.5	7921.5	2005.5	9045.5	5660.5	30	41	9.5	12.5	606	2.5	52.5	168.25	272	16	29.5	108.5	44.5	4.5	17	10238
M_sid_8_AMA1	24	866.25	71	591	12	16869	57.5	1307.5	16.5	4.5	8189	1441.5	9180	5345.5	23.5	45	6.5	12.5	554	3	46.5	140.25	5761	15	38.5	107	43.5	5	16.5	10143.5
M_sid_6_CSP	34	1365.25	41	741.5	12	16613.5	543.5	1987.5	19.5	4.5	7982.5	921.5	8173	10958.5	26	45	6.5	15.5	681	3	80.5	434.25	932	15	38	107.5	45.5	5.5	17	10064
M_sid_6_DMSO	29	1481.25	39	633	13	16585	484.5	1624.5	16.5	2.5	7816.5	925.5	7695.5	10042	31	37	7.5	18.5	620	3	85	374.25	820	9	31	123.5	41	5	17	10120
M_sid_6_HBS	42	1881.75	73	488	14	16830	579.5	2407.5	18.5	5.5	7860.5	2178	7784.5	7612	34	30	6.5	16.5	629.5	2.5	67.5	430.25	649	15	34.5	117.5	50.5	4.5	17	10334.5
M_sid_6_AMA1	17	1055.25	18	349	9	15946.5	124.5	1601	8	3	7622.5	1031.5	5069	1894	14	36.5	6.5	10.5	587	2	27.5	173.25	7218	6	29.5	118	42.5	3.5	13	10139
M_sid_7_CSP	36.5	3191.25	220	1264.5	15	17005	95.5	5912.5	20.5	6.5	7906	1027.5	9691	12060	34.5	108	7.5	21.5	678	3	98.5	320.75	426	26	35.5	140.5	54.5	7.5	22	10191.5
M_sid_7_DMSO	32	2989.25	181.5	1075	12	17043	76.5	5689.5	21.5	7.5	8258.5	944.5	9792	10205.5	34.5	97	6	18.5	665	2.5	89	280.75	342	17	35.5	136	56.5	7.5	22	10249
M_sid_9_CSP	38	2376.25	344	2028.5	12.5	17119	137.5	2813.5	22.5	5.5	8033.5	1539.5	9577.5	13439.5	35	51	7	19.5	660	3	102.5	278.25	1188	18	29	121.5	43.5	7.5	20	10331
M_sid_9_DMSO	34.5	2561.25	276	1849	11.5	16761	121.5	2670	20.5	7	8013.5	1409.5	9158	12352.5	30	49	7.5	17.5	660	3	96.5	241.25	1282	13	37.5	117.5	42.5	8.5	21	10419
M_sid_9_HBS	34.5	2955.75	424.5	1477	14	16518.5	109.5	3085.5	24.5	5.5	7782.5	2568.5	8936	10277.5	31	51.5	7.5	15.5	733.5	2	102	249.25	945	18.5	32.5	112.5	46.5	6.5	21	10107
M_sid_9_AMA1	36	2533.25	358.5	2277.5	13	16671	137.5	2239.5	23.5	6.5	7931.5	1850.5	9328	12034	35	51	6.5	18	710	3	106.5	229.25	8924.5	20	32.5	119.5	42.5	7.5	20	10188
DataType:	Avg Result
Sample	FGF	IL1B	G-CSF	IL10	IL13	IL6	IL12	RANTES	EOTAXIN	IL17	MIP1A	GMCSF	MIP1B	MCP1	IL15	EGF	IL5	HGF	VEGF	IFNg	IFNa	IL1RA	TNFa	IL2	IL7	IP10	IL2R	MIG	IL4	IL8
Control1	1087.6501656434	2689.05616739902	16773.9301099979	7012.53795237039	3422.92306249036	1872.66574699911	3001.0535146304	5887.29321024392	1159.8202660796	5222.08756002683	4894.2583128187	8390.30029525668	2756.54223844393	4944.73834439068	11036.851421095	1977.69342481435	2852.76937182197	4755.26263656257	1826.09315020611	2692.95263070757	4314.20387857955	9569.16321115297	2818.14333671508	3404.40793954856	2274.79908936567	1066.56607128557	7500.58841864682	1735.20556820833	10324.1419214676	4563.85178916052
Control2	166.967432633185	307.942214322302	2430.40902722683	913.333283054962	683.686640556703	251.365288039267	397.794609031406	490.575638466756	170.436890063055	792.651151659453	792.67246906842	896.841230316162	355.829732776006	728.614491782505	1518.28174021373	292.236722348966	407.076682195285	490.645092622984	295.318440787689	328.585753534464	701.25435834641	1501.13023399357	379.189399194608	495.926587871874	262.458924074145	133.711363553941	915.849295747647	182.581665740728	1651.04100157928	551.716096093912
Control3	16.6187190858655	42.8384644224654	296.130605017391	120.741363800235	104.169102497708	34.1105570754353	50.6697229113816	60.6074570319707	21.3439075330224	89.3079400438451	95.9729186322577	127.492299505599	40.0229049940536	80.8366739708131	218.863340585038	33.6472384512066	51.9647750091255	61.5330620015147	35.1878120432271	46.013118160257	76.7759988233023	154.292753857095	45.7395113584899	52.1087194526354	36.5583259859472	17.8731073545667	120.101187480907	21.1050927734725	183.188508812622	77.02257628275
Standard1	N/A	7425.3486217614	82336.1306246241	20284.6222106973	N/A	5217.52382338715	10784.5044968496	9274.95752977164	3871.77155166318	32071.8696660661	> 18300	16966.5341087656	8608.88267537087	16147.9560048857	43420.348980398	8147.99078250232	7449.28370446352	17186.950727668	> 7600	9419.70125387956	> 14600	36681.3265043636	8957.86317532612	17794.6540154389	7621.74180964692	7085.04513275293	23848.6726437528	4300.61293408196	42116.2788550228	12107.0567751786
Standard2	1541.25167986167	4391.92711511168	24487.5887059131	10075.993844655	4516.68261017467	3067.58895967975	4674.84120573218	3146.60899979386	1712.78891903171	8612.28352317668	7207.46106923236	12910.4701609902	3782.4589380874	6825.09054689304	14040.5309946715	3363.38685748993	5532.88299691778	8710.50043929891	2009.34854663961	4975.74529552186	7078.17836662078	16533.9401156129	4234.42869114684	4206.96759231607	3138.53369337383	1610.85877160261	10635.9692275135	2146.94865835065	16862.7863070815	7182.25101824962
Standard3	1266.61172902832	2283.02231786607	14490.7368666356	5713.31563922202	2454.1017329051	1662.78249301899	2535.45521531607	3724.53497583365	926.584289580624	4452.7254067709	4153.06577397384	7809.16142161697	2161.56875943119	3623.90529095074	9270.13614597558	1778.21366738201	2546.62712418266	4405.55849626037	1540.59088618512	2420.13593329294	3503.31483714139	7782.18787200947	2312.05490509627	2567.79509824877	1806.91168159505	1036.76975835857	6044.00302205343	1263.47738109904	8788.89539115447	3891.48084914924
Standard4	398.929221260666	1092.07682526642	7648.03140839075	2691.6162939875	1313.87944313558	740.92003116767	1314.3461527028	2160.29253244082	431.257119405983	2302.01942675866	2054.16819256477	3128.91112191452	1155.34268539984	1930.34781354682	4646.54247926492	897.579777767386	1086.24302310891	1984.30048836616	899.65389730972	1144.32830514211	1730.94358700096	3854.51625849649	1120.70744773806	1405.34402487662	956.988967169337	503.182124700452	3129.97241801789	632.691099752876	4256.50087068499	1776.55025578719
Standard5	212.355592092514	509.600754614846	3541.19355318222	1252.93640099367	716.0797065266	351.981100812828	651.820843489486	905.153764209677	218.318512947542	1243.92786777277	1070.75007007319	1319.40027471979	537.759391646358	992.449601577602	2381.63049952348	462.992903075734	550.892788124398	829.135343490967	485.5875630032	580.361246892591	965.128391601544	1928.28379189238	532.793968541388	737.958447458961	436.610946487202	255.322988462645	1441.68123060481	278.724777385453	2363.44872337746	816.990368264266
Standard6	117.527957153732	249.131690363974	1933.56635976806	636.909014410619	395.438301180049	178.991192486319	317.915920190872	401.740592562906	121.624429148357	643.452430325753	595.514534159371	659.141467809269	272.016987244041	505.598700955748	1157.95688828657	236.892783089421	284.140789290471	398.687898916506	249.775024107665	295.30627342812	500.063640987868	1160.81011486626	278.769629243659	366.506882960832	212.078403003743	133.699258249649	706.125414769219	129.36200306079	1238.04316077951	412.363529034098
Standard7	62.4740149310464	112.867101885758	952.176181582809	321.035913707155	180.242853744236	87.9247360162571	146.634714084737	176.446399030999	58.5681231880038	304.477103830604	308.499411869972	339.698738178452	123.727307434366	232.11606543474	470.427124977851	112.840259528481	146.396554393351	198.273386259295	122.104261241033	148.757934708664	238.922070430063	596.877057419282	137.129672518318	161.439589011877	101.34586347421	64.3002589880377	328.86403949442	59.3228329355639	603.372019767059	197.119093416973
Standard8	29.7843295700885	58.6453012569976	434.161283422483	163.153297810308	79.9512798388144	44.3779524149762	74.6140146943247	86.4843551149135	29.6404785625261	140.571988614913	154.976907641169	173.873034009296	59.3847992010852	108.245559404418	250.991494870159	55.9263725990759	72.4529178845115	95.2754134123878	58.4540635035938	77.5758972525104	113.113265391661	328.770547201121	69.4045775945027	74.9132920023132	51.0258159437217	31.8490681485263	168.665261763241	29.6893778549097	297.498450016918	101.116389499445
Standard9	12.3445834454892	31.9604570540757	217.967509523426	82.3147636255681	38.8481147291827	22.8822834100773	37.4908180763004	43.7152818794842	14.2120021501937	69.6954047892883	73.1910264893981	90.3863945874992	28.6280000675096	50.6300655282962	155.763443047446	27.0394304990766	36.4583570204625	54.0130102839252	29.1400433217285	38.3193929394981	52.519752722372	151.178881860057	34.6799539963903	35.9542746844097	31.0602635587491	15.8462410763988	84.2047038182917	14.7547883421599	138.680725109961	51.981889924212
Standard10	5.44685687362783	17.043177064792	112.401687306536	40.8138689210841	20.4968684605318	11.449202822065	22.9014309732071	23.0690691534327	6.88110111882421	34.0260249267372	34.0850671539692	44.614029023172	13.7409702844629	28.7232185796801	86.515547250588	13.6195800594477	17.294716960164	24.414944827367	14.0521222122294	18.8642759128451	24.3917620975795	66.7592778912236	16.8792161327757	16.8017266116363	14.7778984363998	8.04778525524745	41.1172748285608	8.16479812780575	65.4863312606452	28.956408406999
Standard11	3.3307654776789	9.88777626159026	59.3567348939466	22.1771349597917	9.93435842507044	6.33430343849222	13.3045568378489	13.0831904770657	3.24813431993779	17.9261982043925	16.9187394094943	23.3339860596498	10.019039682758	16.6052088914684	56.4574840737008	7.75414616090806	8.98240279350375	17.6879808535638	7.77624294684626	9.17861684052906	15.6632020821951	32.0101866268018	9.51026292568105	8.67550184031561	12.4186646114099	4.00440977072957	24.4286536480438	5.42595373587272	32.3018484160663	16.7370117693067
Standard12	1.7828258941268	4.96308973324862	31.8318568959565	9.86203522558126	6.85016883164831	3.06978799630284	6.32248669086274	6.82347445212174	1.56980362817893	8.88080566985176	8.97057239320322	10.8150719879229	5.12888726727717	10.6140094281662	28.9794174924901	3.8576114291648	4.13431016072559	10.3495103039294	3.81291571883019	4.98409233300785	7.41562819048264	13.9412097657082	4.32115723223446	4.79639821934314	3.48300723199585	1.92993015306468	17.3662261245002	5.42595373587272	15.9228963256437	8.80726949569557
Standard13	1.15231865438052	2.4160520667625	13.3991262764881	5.1410628307219	4.15014617382433	1.5524337959911	1.14461621760525	2.44030095115853	0.891781896544851	4.7876764959105	3.99152974527416	5.36654799531338	1.93791807558612	3.09494096719524	6.6204649571673	2.24825302716084	2.30608365763803	1.36902107758425	1.83736889556519	2.46898505424577	4.2626601205215	13.9412097657082	2.21013710804319	2.42663459803715	0.976195853082877	1.18701957335589	5.9075376882165	1.81235412502054	9.47461341943566	2.42759699351862
Standard14	0.336083643708048	< 0.24871826171875	< 1.79229736328125	2.33595282146765	< 0.3326416015625	0.80315357610618	1.14461621760525	4.16963094815121	0.504478324283785	2.41652921667543	2.20185524889075	2.65219179430501	0.758118652710912	3.09494096719524	< 1.08795166015625	0.858653322299793	1.13171688754279	< 0.45562744140625	0.952053491746748	1.14125800157908	< 0.445556640625	< 1.0284423828125	0.921088343878523	1.62375605185629	0.976195853082877	0.548643709103081	1.47816942383	1.81235412502054	4.85109984181323	2.42759699351862
Standard15	< 0.10528564453125	< 0.24871826171875	13.3991262764881	1.39033504558099	< 0.3326416015625	0.260364024621294	1.14461621760525	0.448095560929593	0.265104485118654	1.32212322579201	2.20185524889075	1.40021060377037	0.758118652710912	< 0.45166015625	6.6204649571673	0.494096305137945	0.56694201450661	< 0.45562744140625	0.439119681792677	0.434466588500864	4.2626601205215	< 1.0284423828125	0.702996960302015	0.808752097900078	5.35471864467189	0.187514445679829	1.47816942383	1.81235412502054	2.32813766577578	3.01697207699253
Standard16	1.7828258941268	0.624058720217479	< 1.79229736328125	0.625369432262971	2.23260659005549	0.260364024621294	1.14461621760525	5.89760791523564	0.0993190119139736	0.530528839442705	< 0.5584716796875	0.684434035357275	0.0826377585829104	< 0.45166015625	< 1.08795166015625	< 0.22247314453125	0.272638479166101	1.36902107758425	0.240524982693986	0.434466588500864	< 0.445556640625	< 1.0284423828125	0.260968560306668	0.251836136045465	< 0.21514892578125	0.187514445679829	1.47816942383	< 0.1312255859375	0.93301920210843	0.173696115223135
B_sid_13_CSP	< 0.10528564453125	< 0.24871826171875	63.6637137919129	3.53921513656079	< 0.3326416015625	21.0953165308895	20.1151299019777	114.336615019071	< 0.11016845703125	< 0.57373046875	15.7681602875796	0.417855282196249	29.306819472365	126.003358750615	< 1.08795166015625	2.38605697052473	< 0.2777099609375	20.6990206078587	0.878239363585355	< 0.29144287109375	8.52532024104299	83.855924332546	1.84217668775705	4.8532691960743	< 0.21514892578125	20.7125385802255	11.815075376433	3.62470825004108	7.23607920329489	7785.70764863054
B_sid_13_DMSO	< 0.10528564453125	< 0.24871826171875	78.8477813808579	3.9173845256791	8.30029234764865	13.9288814744432	12.6449733817255	204.603356519759	< 0.11016845703125	< 0.57373046875	17.9411447864064	0.417855282196249	25.643897723792	76.5718050713463	< 1.08795166015625	1.71730664459959	0.0164727199363596	20.6990206078587	< 0.23193359375	0.868933177001728	< 0.445556640625	133.518555782447	1.40599392060403	6.44362575630801	< 0.21514892578125	45.6678240948787	11.815075376433	3.62470825004108	7.23607920329489	3212.06515510943
B_sid_13_HBS	< 0.10528564453125	4.83210413352499	78.8477813808579	7.67235503241353	< 0.3326416015625	80.813765198684	32.5298498897911	144.571634726514	0.198638023827947	0.155377186909581	140.097716642071	0.624485746293152	273.342621021683	1411.54598608424	< 1.08795166015625	5.88047853111536	< 0.2777099609375	35.3759617071277	5.78596287997193	0.868933177001728	27.8133965590461	145.446173652521	13.6460146397943	4.05268904088929	< 0.21514892578125	38.862379520229	11.815075376433	3.62470825004108	9.70219968362645	13705.7170868046
B_sid_13_AMA1	< 0.10528564453125	1.24811744043496	78.8477813808579	4.6719056429353	13.7003376632966	13.5100555655269	20.1151299019777	71.5572287590777	0.021824960499611	0.155377186909581	15.7681602875796	0.469151114160102	25.643897723792	93.2660387171008	< 1.08795166015625	0.988192610275891	0.545276958332201	48.829889654734	< 0.23193359375	2.28251600315816	14.8312563809653	27.8824195314164	2.70761275136151	2.70759070343009	< 0.21514892578125	21.6358227826542	19.8089267131571	10.8519074717454	9.70219968362645	6049.30076063767
B_sid_36_CSP	0.672167287416095	< 0.24871826171875	46.7898009829301	0.473575914622548	< 0.3326416015625	2.36777820243397	20.1151299019777	199.761256558366	< 0.11016845703125	< 0.57373046875	7.98305949054832	0.215916176061776	32.9209177761376	334.686269835746	< 1.08795166015625	0.0875268241428315	< 0.2777099609375	28.2416391180448	< 0.23193359375	< 0.29144287109375	14.8312563809653	64.0203732536036	0.521937120613337	1.61750419580016	< 0.21514892578125	10.9163539164287	11.815075376433	< 0.1312255859375	1.86603840421686	1019.21042564966
B_sid_36_DMSO	< 0.10528564453125	< 0.24871826171875	46.7898009829301	0.0760206614765702	< 0.3326416015625	2.11716243255199	12.6449733817255	191.760496686183	< 0.11016845703125	< 0.57373046875	10.8810936506842	0.215916176061776	34.7117443033148	360.115819176529	< 1.08795166015625	0.988192610275891	0.130260473236179	2.73804215516849	< 0.23193359375	< 0.29144287109375	8.52532024104299	102.920874592915	0.0661571341799813	1.0649928059303	< 0.21514892578125	11.539347316483	11.815075376433	3.62470825004108	4.65627533155156	1212.22302510614
B_sid_36_HBS	0.672167287416095	< 0.24871826171875	46.7898009829301	0.86384933207176	8.30029234764865	10.9689556272005	20.1151299019777	200.156434590807	< 0.11016845703125	< 0.57373046875	114.443775653581	0.520702600030641	220.542603583463	1859.85928074723	< 1.08795166015625	0.580675141438926	0.341750177926777	20.6990206078587	2.96522329245009	0.868933177001728	36.1769869702009	145.446173652521	9.06139127067665	3.24751210371259	< 0.21514892578125	20.2176494226456	27.4014133349508	3.62470825004108	5.96392790818845	3971.20630859275
B_sid_36_AMA1	1.57148243553004	< 0.24871826171875	78.8477813808579	0.0760206614765702	8.30029234764865	3.82459240554354	20.1151299019777	326.858706691981	0.021824960499611	< 0.57373046875	15.7681602875796	0.417855282196249	41.7815439111668	972.232356347264	< 1.08795166015625	1.54218071284733	< 0.2777099609375	20.6990206078587	2.522236543377	0.868933177001728	23.9963276401814	234.039626497397	1.40599392060403	5.38484489856645	1.95239170616575	22.3973156481859	27.4014133349508	3.62470825004108	4.65627533155156	1689.39308738166
B_sid_14_CSP	< 0.10528564453125	< 0.24871826171875	215.257222668653	1.63539636798351	8.30029234764865	4.17924259532001	38.0544393757188	628.745127347487	0.198638023827947	< 0.57373046875	19.9911610908082	0.316149217849642	34.7117443033148	111.938351411454	13.2409299143346	12.5594871984781	< 0.2777099609375	48.829889654734	0.481049965387973	0.868933177001728	19.7517502047218	491.525436383042	1.84217668775705	2.70759070343009	< 0.21514892578125	91.6969010523264	41.8708075083761	10.8519074717454	7.23607920329489	1112.76302711362
B_sid_14_DMSO	< 0.10528564453125	1.24811744043496	159.103298626988	2.01839397527039	8.30029234764865	8.36870489324128	38.0544393757188	533.43599279586	0.021824960499611	< 0.57373046875	35.3638738769201	0.316149217849642	112.494508151136	254.299805218472	22.5010586456122	11.8602788034118	0.130260473236179	48.829889654734	2.81920744652433	0.868933177001728	19.7517502047218	408.440833775216	3.56640103698855	2.16453927567019	< 0.21514892578125	90.7195111397905	34.7324522490004	16.3295962556115	9.70219968362645	3520.91881589702
B_sid_14_HBS	< 0.10528564453125	17.9770555014049	118.713469787893	5.79994049914764	8.30029234764865	28.8223988395288	43.2810834496558	408.574129063625	0.366367140494357	< 0.57373046875	176.265675017063	0.676682733057103	470.257522366926	1996.33210281335	75.7871379233347	8.84841450080101	< 0.2777099609375	85.4575262925687	8.45274080332058	1.58792472103466	46.1728898415204	382.197200039518	12.6075913698816	5.38484489856645	< 0.21514892578125	189.57666313352	34.7324522490004	47.1384555567173	9.70219968362645	10114.1625048063
B_sid_14_AMA1	< 0.10528564453125	< 0.24871826171875	180.344049582524	1.63539636798351	8.30029234764865	4.76381948729799	32.5298498897911	587.556368361955	0.283131747488015	< 0.57373046875	19.9911610908082	0.417855282196249	36.4926653076402	203.956555561977	< 1.08795166015625	9.83170971052763	0.130260473236179	48.829889654734	0.481049965387973	0.868933177001728	19.7517502047218	434.538716737661	1.84217668775705	5.91491621536792	< 0.21514892578125	56.9088164411354	34.7324522490004	10.8519074717454	7.23607920329489	1677.72034082019
B_sid_14_PHA	< 0.10528564453125	< 0.24871826171875	164.517849279209	2.01839397527039	8.30029234764865	3.58633131953619	32.5298498897911	523.537578203212	0.021824960499611	< 0.57373046875	21.9423332142134	0.417855282196249	69.8068884449672	235.634288623704	< 1.08795166015625	8.4741002918752	< 0.2777099609375	48.829889654734	1.9041069834935	0.868933177001728	19.7517502047218	392.713416221535	2.2758815095524	4.8532691960743	< 0.21514892578125	38.5390303370137	34.7324522490004	3.62470825004108	7.23607920329489	1686.79569699309
B_sid_27_CSP	< 0.10528564453125	7.54316158819444	78.8477813808579	0.86384933207176	8.30029234764865	3.58633131953619	26.6091136756978	354.873135469393	< 0.11016845703125	< 0.57373046875	29.0379068760837	0.215916176061776	40.0270691793633	568.430296689567	< 1.08795166015625	1.36287952263643	0.130260473236179	20.6990206078587	0.254882950441697	0.868933177001728	19.7517502047218	315.800856227078	1.40599392060403	3.7848570178526	< 0.21514892578125	69.3620518631719	19.8089267131571	3.62470825004108	7.23607920329489	4766.76098064591
B_sid_27_DMSO	2.30463730876104	1.24811744043496	63.6637137919129	0.473575914622548	< 0.3326416015625	5.22632272567495	20.1151299019777	265.99329641385	< 0.11016845703125	0.155377186909581	42.5697402600316	0.316149217849642	67.3176043282288	1071.24546239121	< 1.08795166015625	2.05726190509081	< 0.2777099609375	35.3759617071277	2.67158803790107	< 0.29144287109375	27.8133965590461	220.103535832326	0.96648841198285	3.24751210371259	< 0.21514892578125	57.1835087716686	19.8089267131571	3.62470825004108	7.23607920329489	6334.8421913042
B_sid_27_HBS	2.30463730876104	4.83210413352499	63.6637137919129	1.63539636798351	13.7003376632966	14.5548813962792	20.1151299019777	124.042020736593	< 0.11016845703125	0.155377186909581	126.728376145403	0.520702600030641	213.944676745985	3318.39455324386	44.9892635826441	1.17859951214535	0.130260473236179	35.3759617071277	5.91205821057741	2.28251600315816	60.7259923943311	118.375121183986	5.69400986701491	4.32001362300968	< 0.21514892578125	102.695905043563	11.815075376433	3.62470825004108	9.70219968362645	9652.23750737564
B_sid_27_AMA1	< 0.10528564453125	< 0.24871826171875	78.8477813808579	0.473575914622548	< 0.3326416015625	4.0613737018508	20.1151299019777	269.863484669832	< 0.11016845703125	< 0.57373046875	36.858827124294	0.316149217849642	45.2671636094833	682.332791606709	13.2409299143346	0.988192610275891	< 0.2777099609375	48.829889654734	< 0.23193359375	0.868933177001728	23.9963276401814	222.899466706613	2.2758815095524	1.61750419580016	< 0.21514892578125	47.5543563794547	23.6439996239929	3.62470825004108	7.23607920329489	7212.04483391894
B_sid_30_CSP	2.30463730876104	< 0.24871826171875	63.6637137919129	0.473575914622548	8.30029234764865	7.9281163509987	12.6449733817255	215.686586158458	< 0.11016845703125	< 0.57373046875	17.9411447864064	0.215916176061776	108.553506329121	629.513569695638	< 1.08795166015625	3.62395358153942	0.0164727199363596	20.6990206078587	1.23934027867601	< 0.29144287109375	19.7517502047218	115.311179275028	0.96648841198285	1.0649928059303	< 0.21514892578125	61.187972630231	11.815075376433	< 0.1312255859375	4.65627533155156	4997.3871496927
B_sid_30_DMSO	3.56565178825359	1.24811744043496	78.8477813808579	0.473575914622548	8.30029234764865	20.0875211257511	20.1151299019777	200.848030459175	< 0.11016845703125	< 0.57373046875	27.3509047437272	0.417855282196249	164.831680179125	1161.23194909326	< 1.08795166015625	4.77952845601092	< 0.2777099609375	20.6990206078587	4.22206570785957	0.868933177001728	31.3264041643903	127.494658066108	1.40599392060403	4.8532691960743	< 0.21514892578125	72.2500511095233	19.8089267131571	3.62470825004108	7.23607920329489	8569.08988025208
B_sid_30_HBS	4.67867061464963	7.54316158819444	92.9053671024678	1.63539636798351	< 0.3326416015625	17.2396072311154	26.6091136756978	206.976189974486	0.021824960499611	< 0.57373046875	75.6888121424449	0.316149217849642	338.390917881562	2025.67019649344	51.6106780743142	5.33576015680473	< 0.2777099609375	35.3759617071277	5.53204249849112	0.868933177001728	46.1728898415204	165.9847545004	3.56640103698855	2.70759070343009	< 0.21514892578125	87.9323164068298	19.8089267131571	3.62470825004108	9.70219968362645	11709.6519884712
B_sid_30_AMA1	5.70173273327233	1.24811744043496	78.8477813808579	0.86384933207176	< 0.3326416015625	16.0058284258767	26.6091136756978	242.778234126888	< 0.11016845703125	< 0.57373046875	30.6782258122254	0.316149217849642	182.851359886606	1421.27002545746	< 1.08795166015625	4.77952845601092	< 0.2777099609375	20.6990206078587	5.78596287997193	0.868933177001728	34.6078044455541	160.156123861468	3.13770607343224	3.7848570178526	< 0.21514892578125	76.9036894233273	11.815075376433	3.62470825004108	9.70219968362645	10344.8343550751
B_sid_21_CSP	0.672167287416095	1.24811744043496	55.492656162216	0.86384933207176	< 0.3326416015625	9.89376680428175	12.6449733817255	105.59471190333	< 0.11016845703125	< 0.57373046875	10.8810936506842	0.316149217849642	36.4926653076402	926.86085767705	< 1.08795166015625	8.72400151723301	< 0.2777099609375	20.6990206078587	1.9041069834935	0.868933177001728	27.8133965590461	10.7891145937251	0.521937120613337	1.0649928059303	< 0.21514892578125	11.539347316483	11.815075376433	3.62470825004108	4.65627533155156	4716.57398514459
B_sid_21_DMSO	< 0.10528564453125	1.24811744043496	46.7898009829301	1.25073886452594	< 0.3326416015625	9.46054635550547	12.6449733817255	110.692625473061	< 0.11016845703125	< 0.57373046875	12.1914478550168	0.316149217849642	38.2642660769403	878.316820273774	< 1.08795166015625	9.21958784286189	< 0.2777099609375	20.6990206078587	3.39470372181004	0.868933177001728	19.7517502047218	46.6202288509779	0.96648841198285	1.0649928059303	< 0.21514892578125	11.9441200886065	11.815075376433	< 0.1312255859375	7.23607920329489	4820.91080788003
B_sid_21_HBS	0.672167287416095	< 0.24871826171875	63.6637137919129	1.63539636798351	8.30029234764865	9.78563852574566	12.6449733817255	121.739643043216	< 0.11016845703125	< 0.57373046875	38.3248436803214	0.417855282196249	98.2327844400584	2802.81257076987	< 1.08795166015625	9.21958784286189	< 0.2777099609375	35.3759617071277	4.49015512971049	1.58792472103466	51.3093610328991	70.7367287853607	2.2758815095524	5.91491621536792	< 0.21514892578125	14.7071084159592	11.815075376433	< 0.1312255859375	9.70219968362645	8771.55878083653
B_sid_21_AMA1	< 0.10528564453125	< 0.24871826171875	26.7982525529763	1.25073886452594	< 0.3326416015625	9.13435770120094	2.28923243521049	89.9915123996308	< 0.11016845703125	< 0.57373046875	10.8810936506842	0.215916176061776	31.1195259182471	1202.04393089055	< 1.08795166015625	8.97247867070892	0.0164727199363596	12.5043893634849	3.10974757251152	0.868933177001728	23.9963276401814	64.0203732536036	0.521937120613337	1.0649928059303	< 0.21514892578125	14.943489176906	11.815075376433	3.62470825004108	7.23607920329489	5742.90484607377
B_sid_22_CSP	1.57148243553004	< 0.24871826171875	46.7898009829301	1.25073886452594	< 0.3326416015625	8.14870367237593	20.1151299019777	270.679640266816	< 0.11016845703125	< 0.57373046875	19.9911610908082	0.215916176061776	41.7815439111668	815.606067170013	< 1.08795166015625	3.01804917146393	< 0.2777099609375	20.6990206078587	2.21771639249241	0.868933177001728	19.7517502047218	203.228938598213	0.96648841198285	2.16453927567019	< 0.21514892578125	24.3345434127635	27.4014133349508	3.62470825004108	9.70219968362645	4395.37033879315
B_sid_22_DMSO	< 0.10528564453125	< 0.24871826171875	63.6637137919129	1.25073886452594	< 0.3326416015625	5.91261071458427	12.6449733817255	147.804508573855	< 0.11016845703125	< 0.57373046875	15.7681602875796	0.316149217849642	36.4926653076402	556.901891566269	< 1.08795166015625	0.0875268241428315	< 0.2777099609375	20.6990206078587	< 0.23193359375	0.868933177001728	14.8312563809653	83.855924332546	0.96648841198285	1.0649928059303	< 0.21514892578125	33.8685418979403	11.815075376433	< 0.1312255859375	4.65627533155156	3715.9257367372
B_sid_22_HBS	< 0.10528564453125	< 0.24871826171875	26.7982525529763	3.16034227641657	< 0.3326416015625	15.3855924889135	12.6449733817255	157.143183326358	< 0.11016845703125	< 0.57373046875	112.26668248679	0.417855282196249	188.814930330183	2614.6950086398	< 1.08795166015625	1.17859951214535	< 0.2777099609375	20.6990206078587	3.10974757251152	0.868933177001728	50.0564289415712	115.311179275028	3.99387721632157	2.70759070343009	< 0.21514892578125	50.9506951067453	19.8089267131571	< 0.1312255859375	7.23607920329489	10642.2926755515
B_sid_22_AMA1	< 0.10528564453125	< 0.24871826171875	78.8477813808579	2.01839397527039	8.30029234764865	6.36571106141941	20.1151299019777	278.971313522589	< 0.11016845703125	< 0.57373046875	15.7681602875796	0.316149217849642	41.7815439111668	1053.572408336	< 1.08795166015625	0.988192610275891	< 0.2777099609375	35.3759617071277	1.57916444951748	0.868933177001728	27.8133965590461	214.497943872046	1.84217668775705	2.70759070343009	< 0.21514892578125	23.6064310254909	19.8089267131571	3.62470825004108	7.23607920329489	4718.29707874391
B_sid_11_CSP	20.4973586420743	806.714104288707	414.036609651366	69.4972667292421	43.2695437778474	11878.0146723035	1274.4794555524	256.86832255461	0.850980754323224	0.155377186909581	5027.16631385054	170.287675122946	3286.08516458772	203.956555561977	107.887437515094	7.20093425767385	1.13388402901322	129.633008063371	87.6193600216813	6.22141023796951	56.1416333016726	1825.063924976	515.52079560568	3.7848570178526	67.0910591592928	17.3662436281387	180.189636953338	16.3295962556115	27.6360579306943	31061.4231165067
B_sid_11_DMSO	19.8736935452711	903.812199357056	406.632890055664	71.3341499106054	40.9937369210637	22468.5647850083	1400.12566938254	239.073284704865	0.850980754323224	0.62925428961783	5467.80698477465	199.960934982861	3767.189481548	216.491118808837	120.320994981957	7.71522285832961	1.13388402901322	96.8808316491377	102.392590818408	7.4852614606907	53.7595420001296	2089.99840414761	500.045484756396	2.70759070343009	71.9159556473307	18.7436509532857	188.960812602652	16.3295962556115	31.8457926512875	34009.8597525852
B_sid_11_HBS	19.2428273049487	915.25906518808	499.155341615446	74.6414416470998	42.141478571957	17745.048708378	1575.23855864516	250.211035597665	1.16571200139372	0.155377186909581	6496.61107568655	275.08050823386	3950.17097441231	221.132570452756	112.914968147402	7.96977899482603	1.13388402901322	129.633008063371	100.739977903629	9.9681846660157	53.7595420001296	2358.74616508323	684.308160368154	3.24751210371259	79.6795117504246	19.76660231632	188.960812602652	13.7083206117195	27.6360579306943	30013.0317530522
B_sid_11_AMA1	26.4067153409952	943.370130904475	565.815996678013	96.5421326274265	45.4711505105874	15349.8598579181	1618.13492829427	298.951015293038	1.63026029014686	1.06105767888541	6508.45982780771	240.600708537264	4101.51395739622	261.645308026568	137.051005701759	9.21958784286189	0.940302531691989	129.633008063371	104.594148085699	4.93797010849153	58.4619852895909	2604.69906439135	1326.55240881621	4.8532691960743	76.6126129250226	18.3784020040994	197.680675139547	21.1050927734725	31.8457926512875	30096.2265453406
B_sid_11_PHA	22.9270380603338	880.581587170249	474.975824687084	92.6722150324401	45.4711505105874	11477.1985965815	1451.27279566012	291.251326510625	1.7835637930897	1.06105767888541	5970.94510405171	203.910614780449	3757.67848201075	253.56160768353	110.410673890854	7.96977899482603	1.32554176809536	129.633008063371	105.06564444294	4.93797010849153	56.1416333016726	2237.05072827752	1154.74856986415	3.7848570178526	71.9159556473307	19.2588149925937	186.042937344678	16.3295962556115	29.7502842785819	28489.8543761434
B_sid_18_CSP	29.7268688398301	984.187522955365	435.935019046852	115.559971152686	43.2695437778474	15962.8709093969	2105.56768337808	523.138667557456	1.63026029014686	2.64424645158401	5883.15075376044	136.631381454088	4716.15731535769	245.396104861461	153.132320745295	9.4653812154664	1.13388402901322	160.70566047323	110.560462952722	11.1917199080498	65.1028759428576	3210.48936781242	1144.66330041943	5.38484489856645	71.9159556473307	20.3171449933106	200.576389918641	16.3295962556115	31.8457926512875	31948.490652568
B_sid_18_DMSO	28.0846058843794	1128.10675202192	464.460784365944	129.264626680403	47.6065383752614	18869.207500178	2465.14897601046	541.681420048447	2.31539686174791	2.64424645158401	5981.16418161093	157.093393206111	5146.80130567798	236.389662087006	137.051005701759	12.5594871984781	1.13388402901322	160.70566047323	114.949916649069	14.8071116488894	67.2232685354494	3683.33491620891	1167.20578854612	5.38484489856645	72.7072223174277	23.6980829621714	220.703389655596	21.1050927734725	35.9865866137115	28827.8776851096
B_sid_18_HBS	29.1831874001553	1083.24674789042	505.977017477208	140.404029014602	47.6065383752614	20668.4215811857	2410.52472399001	452.571268046185	1.93622215224807	1.87238365577535	6388.38997658044	181.658613963203	5167.83496604159	233.363578488335	155.383644893888	8.97247867070892	1.13388402901322	160.70566047323	109.070007237333	12.4053485317221	62.9382853152879	3517.57940361304	1453.48905677735	4.32001362300968	73.4950045501138	19.4119059683096	203.466816819631	21.1050927734725	31.8457926512875	28593.2893631235
B_sid_18_AMA1	31.6022575925344	1284.74165585691	509.373998908502	174.355860249347	50.6996277982286	22059.4812874037	2627.3956169389	551.378415811595	1.93622215224807	2.64424645158401	6396.60101478689	178.200594935151	5712.20117942173	261.645308026568	155.383644893888	10.1953374813297	0.940302531691989	170.774667229965	120.744444027613	14.8071116488894	71.3434398523588	4288.76573920279	3275.63867629301	5.38484489856645	73.4950045501138	21.8752996948442	243.425143501852	21.1050927734725	31.8457926512875	31323.9685859454
B_sid_15_CSP	30.2669686140508	1928.13452632794	1048.1311749815	442.39098846253	53.6764439110979	90479.4860583251	1640.86680324633	390.55503465099	2.08829215633174	1.87238365577535	12032.8548419047	647.161312772914	6586.80009707046	322.429456288061	177.350111905899	10.4363238157038	1.89168603258022	160.70566047323	132.795378359256	11.7996971371519	79.1682243848789	2745.28867637235	962.246956812059	5.91491621536792	78.1521711305394	24.514794657648	237.770871148778	25.455906809041	35.9865866137115	33083.1660221615
B_sid_15_DMSO	24.1070181430653	1667.61688434989	1078.61047503559	452.402782162778	47.6065383752614	37017.5867211171	1297.82332596991	303.763208742791	2.08829215633174	1.47316395087625	12502.7010652321	592.590418045145	6482.48902471868	360.115819176529	190.1081456742	8.4741002918752	1.51558655771093	155.621300524258	108.599194093567	9.9681846660157	69.3025463173653	2208.07172598914	786.008529228693	4.8532691960743	81.1950592212973	24.8285872561335	249.062824128952	29.5095766843199	33.9241215598153	32190.891075182
B_sid_15_HBS	22.6286067478311	1700.57569269182	1192.58971965994	390.731245349325	53.6764439110979	51871.2880833619	1175.40546012787	251.620892103467	1.7835637930897	1.87238365577535	18892.9104459678	755.941911013733	6361.98540956535	308.637328038048	168.676570030871	8.4741002918752	1.51558655771093	150.501640463312	115.341617314314	13.6101815398352	67.2232685354494	1941.50183280296	1012.29688328745	4.32001362300968	78.1521711305394	25.6262237383233	249.062824128952	25.455906809041	33.9241215598153	37879.4474905847
B_sid_15_AMA1	26.6889992594389	1643.01919355593	1153.42910188876	533.41366256663	49.6823194702571	46394.2416141232	1335.52119868827	359.509699678861	2.08829215633174	2.64424645158401	11760.6090065322	597.205084306922	6590.02839377036	436.452933307051	181.635074658964	9.21958784286189	1.32554176809536	160.70566047323	119.961678988348	11.1917199080498	77.2589071764272	2268.71744876015	1868.24596308466	6.44362575630801	77.3839468075938	24.4697967233541	243.425143501852	29.5095766843199	33.9241215598153	34726.4615791925
M_sid_37_CSP	10.1024594060134	76.5717926355382	92.9053671024678	2.40007537525097	17.9669434811039	800.546966316917	64.3908871873471	198.773367190164	0.691527687672026	< 0.57373046875	2970.01498740548	13.3336654951368	1706.15309257677	230.325102464324	30.5968193152769	6.6791440278658	0.341750177926777	48.829889654734	36.9673805611321	2.28251600315816	27.8133965590461	208.873366449893	36.2006853610893	1.61750419580016	29.5557968727996	14.5284134918367	120.121314880522	3.62470825004108	16.7045063377851	20016.2018486237
M_sid_37_DMSO	7.57321693989591	69.7607698562083	106.133517013174	2.40007537525097	21.6600640722784	822.637570489784	66.5606630695591	96.3867134530059	0.198638023827947	< 0.57373046875	2754.24870526985	13.5163498968089	1606.51643742789	219.588856473962	38.0229065970995	6.41517664827904	0.341750177926777	35.3759617071277	32.1347559951242	0.868933177001728	27.8133965590461	148.40495985197	34.5728683330152	1.0649928059303	31.8010639549161	15.9824655390306	88.6815734902407	10.8519074717454	16.7045063377851	18494.2780415441
M_sid_37_PHA	13.1536808699963	79.9068148496527	118.713469787893	3.9173845256791	21.6600640722784	848.269848868484	74.9816361526009	234.676535340918	0.198638023827947	1.06105767888541	3039.33666597082	16.6447190797874	2249.67837691685	228.801133478469	38.0229065970995	8.22271455260216	0.744342715866126	73.7012784477973	38.7304860317019	13.6101815398352	34.6078044455541	245.114236251511	1283.79331061274	21.4442456194215	31.8010639549161	16.4322707116149	156.523710103295	< 0.1312255859375	21.1608900987452	18117.0450520964
M_sid_37_HBS	8.44646253645253	82.6535499110447	92.9053671024678	2.40007537525097	23.3609058034765	800.3182005163	57.7005239473234	135.820864835954	0.530208970237309	< 0.57373046875	2862.86753278789	16.3361943784731	1559.63814889803	221.132570452756	44.9892635826441	6.94102613814849	0.341750177926777	35.3759617071277	32.4062918569125	2.28251600315816	23.9963276401814	177.556721493477	50.394858826695	2.70759070343009	33.9832615211868	14.1065557345344	120.121314880522	3.62470825004108	16.7045063377851	19758.4933019732
M_sid_37_AMA1	11.6645492477572	78.8000000400293	78.8477813808579	2.78067009116198	24.985686859045	859.564488993482	66.5606630695591	96.4994490236998	0.021824960499611	< 0.57373046875	3125.62569817015	15.3515123129806	1672.76717981529	228.801133478469	38.0229065970995	8.22271455260216	0.341750177926777	42.2166228923013	37.9387226582536	2.28251600315816	31.3264041643903	151.355086900223	1249.97885495506	2.16453927567019	33.9832615211868	15.1777910955141	120.121314880522	3.62470825004108	14.4210180740221	19247.8391464022
M_sid_40_CSP	36.5038113751465	1645.0650672131	973.023899350287	340.706967943311	49.6823194702571	> 5850	1074.6521764856	2521.34339775224	3.7323040578499	4.83305843335085	55371.6357448203	460.220728827615	31869.9910347137	2691.30055070379	202.593288347424	23.1865397568958	1.51558655771093	219.436306021515	116.829812007484	3.62882847798082	112.797663449794	2618.16700988726	856.40336229954	14.2630075214106	79.6795117504246	21.6838307119519	299.125525035154	40.4903289149361	53.9844012617716	35823.5354212346
M_sid_40_DMSO	31.8668517299478	1523.14248222419	957.208556008508	308.088489402957	45.4711505105874	> 5850	961.458924855208	2280.16725634829	3.58458433007028	4.11920625387474	71017.9660111467	436.654699274566	28155.5824110772	2515.86470476991	196.382953146047	19.2078562987774	1.13388402901322	190.550826824776	108.991543305329	3.62882847798082	105.039505444744	2340.17345789438	819.659939687128	11.6750158112121	87.146961355463	22.208245806024	282.565176311807	36.9880350996352	52.0266948034057	34574.7571455313
M_sid_40_PHA	30.2669686140508	1591.69587980123	1106.26524411551	384.419160185115	51.7040476865189	> 5850	996.222233705694	2371.99200787467	3.58458433007028	6.91045595791119	26381.2423165786	467.412463546125	21895.4685878389	2816.71540248124	224.863596080147	22.5675192667414	1.89168603258022	209.902236791551	128.256803942666	6.22141023796951	112.797663449794	2569.73187971453	7391.92594903891	15.8091730519699	85.6748190367341	21.0552118286783	345.444294528666	40.4903289149361	52.0266948034057	34785.7069129435
M_sid_40_HBS	34.4709257628217	1697.27140254783	1228.8705870643	290.145015392976	61.1462570861315	> 5850	861.231466851941	2414.75260891338	3.36245069718539	5.53507767035681	32186.960603834	690.848710752507	25700.1954279785	2677.71111600664	222.869315674467	19.8458600296626	10.4818908315066	219.436306021515	125.752934875862	4.28714096570988	109.735716404443	2361.40100481393	678.71101338426	25.0072802963555	82.6992126076191	22.2555930387708	326.473473222856	40.4903289149361	63.6478260280036	33586.4547424654
M_sid_40_AMA1	35.9995062030264	1767.06097710071	1185.28420382293	424.233799702763	51.7040476865189	> 5850	974.144908134658	2433.03627518687	3.7323040578499	7.5862119019377	214986.000561261	537.436059423178	37560.9760664863	2865.31761463084	218.863340585038	23.3921827246082	1.32554176809536	205.100970902894	132.795378359256	3.62882847798082	115.808403627879	2457.24366963657	8610.2075230565	13.2295798712855	84.1923477248586	21.2981599138621	331.907619317996	36.9880350996352	53.9844012617716	36494.1615234212
M_sid_5_CSP	19.8736935452711	1088.51154313997	1466.09963213363	1279.91770984705	49.6823194702571	> 5850	155.477316944768	1858.94026274788	3.43657149598251	3.39092457681627	10827.3888502897	66.3162671731474	21420.4533808272	4755.68974483838	155.383644893888	19.6336357510073	1.03735779246729	214.680439603255	119.413700723324	3.62882847798082	132.945125269367	1410.99642499511	85.8504132062253	13.2295798712855	83.4471348162825	20.8107536052254	279.793317827093	43.8680522685677	48.0830731057072	36223.8288792426
M_sid_5_DMSO	21.1141980855089	1168.2829689826	1548.70115700721	1210.87187023764	40.9937369210637	> 5850	142.875632908454	1610.1416519489	3.43657149598251	4.83305843335085	11835.5495736177	73.721607002782	18396.2899388028	4454.46651195664	168.676570030871	16.5028492138223	0.940302531691989	219.436306021515	102.077906944932	2.28251600315816	117.295505867668	1335.05529082795	82.0325796438125	7.49741349034824	81.1950592212973	20.4163788836763	307.36194404069	36.9880350996352	52.0266948034057	35032.6507842066
M_sid_5_HBS	22.3287382456495	1402.04228186106	2978.79146919555	1076.40886522188	45.4711505105874	> 5850	155.477316944768	2060.6913760434	3.58458433007028	4.11920625387474	11247.5413816401	132.049065215245	23847.2628033981	4740.49370252274	177.350111905899	17.2683754805153	2.8145764540395	200.275870225418	112.912541466355	4.93797010849153	134.310193843897	1360.34794637769	85.8504132062253	19.4007286848913	69.5205330762158	19.3099184697199	312.837355481326	53.4082851246017	54.9599193271741	36205.9060855503
M_sid_5_AMA1	22.3287382456495	1233.93945937272	1441.22117870692	1195.51354675367	48.6515108270139	> 5850	146.065215134983	1560.30693704327	3.87974391501489	4.83305843335085	12563.3636631709	110.039461662367	17509.8780342004	4300.10849705466	162.074747727518	19.2078562987774	1.70424419305937	224.170521437372	101.763177016011	3.62882847798082	115.808403627879	1279.47987906345	2079.45514557156	7.49741349034824	71.121134233223	20.9087206308446	288.098615997046	40.4903289149361	44.0985293181234	35411.9935265001
M_sid_5_PHA	24.1070181430653	1198.74722393387	1743.49477240713	1428.8464216698	52.6961449085355	> 5850	157.024404857017	2138.79436759249	4.02691605962391	5.53507767035681	10804.9803782605	76.8923587639218	21300.3718185814	4886.59469662642	173.031094501176	21.7370998104793	1.70424419305937	228.883733288024	116.12492861648	4.93797010849153	127.394372895507	1340.1122051809	1578.50106504102	10.6353710795611	92.2225430645247	20.2176494226456	321.027849710431	47.1384555567173	52.0266948034057	35788.2523385393
M_sid_8_CSP	21.7245537872718	994.97602987373	654.205786475919	186.356147853903	47.6065383752614	> 5850	216.302614354454	417.484230200595	2.915996311789	2.64424645158401	34240.1303575572	301.325826956033	29608.3329508206	3948.78390587554	168.676570030871	13.25109274321	0.940302531691989	170.774667229965	108.520718272403	3.62882847798082	112.797663449794	914.683507547359	324.409661571171	8.02267608492605	79.6795117504246	18.6917114918017	271.456670694342	33.3383029251563	44.0985293181234	30837.7438903914
M_sid_8_DMSO	20.4973586420743	820.28691160762	714.511320856537	189.73717807156	43.2695437778474	> 5850	205.276482171112	335.894384288306	3.06515865625181	3.39092457681627	73467.9276320382	219.365733251611	29393.5703918429	5855.54690712082	170.858365714872	13.0213657400058	1.13388402901322	209.902236791551	105.694168649981	2.96143227447812	134.310193843897	892.063512987633	183.953871939011	7.49741349034824	73.4950045501138	18.9506302287714	265.880894243179	29.5095766843199	42.0894728081079	34373.9089594753
M_sid_8_HBS	22.3287382456495	1098.67460833629	732.209383811746	177.165489396607	43.2695437778474	> 5850	205.276482171112	395.831457456382	2.23982171761355	3.39092457681627	27203.7629586749	305.124963271557	20684.6063915171	4886.20290002901	177.350111905899	12.3272928300864	1.70424419305937	160.70566047323	106.950765341039	2.96143227447812	123.129928406265	922.222419060747	110.737456374834	9.07030748362501	68.7145994363013	18.0621450461871	282.565176311807	25.455906809041	40.0683294032191	36241.7640407743
M_sid_8_AMA1	20.4973586420743	720.681209592868	629.463150341249	219.151740427172	43.2695437778474	> 5850	216.302614354454	306.912648263777	2.54141778821728	3.39092457681627	105997.53891999	207.379618141736	22091.6248462945	4640.56925112118	148.596658521634	13.25109274321	1.13388402901322	160.70566047323	98.7708053595321	3.62882847798082	114.309242666618	781.347839768298	2829.02466107636	8.54695277491494	82.6992126076191	17.90287514333	277.017976805864	27.5145472063999	39.0529868997486	34599.9773640964
M_sid_6_CSP	26.4067153409952	1089.64015055691	428.686024655525	276.499675015555	43.2695437778474	> 5850	1112.08149886136	461.44175149954	2.99062250154976	3.39092457681627	31996.8079545232	125.072260421253	14871.7038681043	9791.10949565201	159.854609151897	13.25109274321	1.13388402901322	190.550826824776	118.709100541882	3.62882847798082	160.018708441709	2284.57181219474	377.543320127474	8.54695277491494	81.9485361649228	17.9560511432283	288.098615997046	29.5095766843199	40.0683294032191	33297.5793987024
M_sid_6_DMSO	23.5197169179077	1177.40909586502	414.036609651366	235.075796126413	45.4711505105874	> 5850	1021.26928087476	375.804310492803	2.54141778821728	1.87238365577535	21831.9814286255	125.67655654537	12900.9880526854	8778.40266396102	181.635074658964	11.3895969359334	1.32554176809536	219.436306021515	109.14846922197	3.62882847798082	165.448683194654	1970.06937799777	331.744613444814	5.38484489856645	71.121134233223	19.615015066159	263.087461033615	27.5145472063999	40.0683294032191	34207.7671804502
M_sid_6_HBS	30.8035970062495	1489.15455661998	641.881885913779	180.351901676395	47.6065383752614	> 5850	1166.42052509651	572.228495088517	2.84127747006898	4.11920625387474	23770.4483274953	336.807614339351	13231.1368047059	6481.57784727207	194.298687426891	9.70990744680608	1.13388402901322	200.275870225418	110.638889766936	2.96143227447812	143.634293520311	2263.43578066414	262.32243657048	8.54695277491494	76.6126129250226	19.002182778754	315.570503725968	25.455906809041	40.0683294032191	38032.5569487688
M_sid_6_AMA1	15.9642650928366	859.230345033095	243.417573105717	128.522893548821	36.1779050404299	40579.5819337679	378.696722361332	370.528174793139	1.24369091356571	2.26207748222105	16224.412950065	141.855286271035	6733.21116188351	1970.58904557157	102.781077263019	11.2713280941392	1.13388402901322	140.149374870246	103.965344315691	2.28251600315816	82.9030342533032	947.349338465304	3861.06933725428	3.7848570178526	68.7145994363013	19.0536593536771	271.456670694342	21.1050927734725	31.8457926512875	34524.3930496751
M_sid_7_CSP	27.8075311069726	2641.96897995419	1404.75427183879	482.387790068706	49.6823194702571	> 5850	312.467717928213	3004.31002015212	3.13960725635785	4.83305843335085	26229.4019804773	141.23902488852	30910.5753008662	11167.8828963376	196.382953146047	26.6388494162708	1.32554176809536	247.538324787933	118.239328988065	3.62882847798082	181.112066215388	1693.89567040346	172.509037064498	14.2630075214106	78.1521711305394	21.2981599138621	337.330523526483	36.9880350996352	50.0597392508973	35420.6811254024
M_sid_7_DMSO	25.266372041136	2447.84521701173	1224.05641513932	406.555336405978	43.2695437778474	> 5850	266.057645608668	2656.52797256965	3.28825109343074	5.53507767035681	> 18300	128.553167586603	34025.9307053587	8951.71455229378	196.382953146047	24.4153679857141	1.03735779246729	219.436306021515	116.203253396268	2.96143227447812	170.183319747574	1489.68169965781	138.809155189005	9.59279643868629	78.1521711305394	20.8597679548668	348.143503961953	36.9880350996352	50.0597392508973	36439.8704616672
M_sid_9_CSP	28.6358076199845	1897.26151304721	1939.24431040016	803.474081272379	44.3790868494773	> 5850	406.981816238835	694.614441547226	3.43657149598251	4.11920625387474	37814.9633076183	223.72923239732	28197.7987547026	13242.6427193312	198.460058010257	14.6136887192961	1.22993145662802	228.883733288024	115.419953768744	3.62882847798082	185.591589835008	1476.97491482275	483.357783988015	10.1144694785669	67.9048029598631	19.4119059683096	277.017976805864	36.9880350996352	46.0961895035325	37965.4649964029
M_sid_9_DMSO	26.6889992594389	2057.75321774304	1653.59167442344	725.732643770415	42.141478571957	> 5850	372.057742836147	649.39500351667	3.13960725635785	5.18541926231427	35265.0817662393	202.098372719409	21845.7123922373	11570.2733008065	177.350111905899	14.1623750907808	1.32554176809536	209.902236791551	115.419953768744	3.62882847798082	178.846154351316	1289.57783129575	522.643876001537	7.49741349034824	81.1950592212973	19.002182778754	271.456670694342	40.4903289149361	48.0830731057072	39704.211856532
M_sid_9_HBS	26.6889992594389	2416.2997582219	2260.35318263762	569.17111531338	47.6065383752614	> 5850	345.039031536689	787.069773136158	3.7323040578499	4.11920625387474	20556.5329799044	411.718516136953	19686.0647881772	9028.98350139757	181.635074658964	14.7260884703848	1.32554176809536	190.550826824776	126.926630355407	2.28251600315816	185.035366907034	1329.99916982301	382.877700692458	10.375014115056	73.4950045501138	18.4831604569344	293.618626836475	33.3383029251563	48.0830731057072	33993.4389882825
M_sid_9_AMA1	27.5294510271201	2033.16482939324	1998.29172412447	913.777767275446	45.4711505105874	> 5850	406.981816238835	526.201688631118	3.58458433007028	4.83305843335085	27876.890995797	277.377022233614	23943.667642188	11132.947336527	198.460058010257	14.6136887192961	1.13388402901322	214.680439603255	123.248895418766	3.62882847798082	190.004490546708	1229.03105953711	5365.82927914914	11.1555411741644	73.4950045501138	19.2076377844535	271.456670694342	36.9880350996352	46.0961895035325	35359.9300607015
DataType:	Avg Range
Sample	FGF	IL1B	G-CSF	IL10	IL13	IL6	IL12	RANTES	EOTAXIN	IL17	MIP1A	GMCSF	MIP1B	MCP1	IL15	EGF	IL5	HGF	VEGF	IFNg	IFNa	IL1RA	TNFa	IL2	IL7	IP10	IL2R	MIG	IL4	IL8
Control1
Control2
Control3
Standard1
Standard2
Standard3
Standard4
Standard5
Standard6
Standard7
Standard8
Standard9
Standard10
Standard11
Standard12
Standard13
Standard14
Standard15
Standard16
B_sid_13_CSP
B_sid_13_DMSO
B_sid_13_HBS
B_sid_13_AMA1
B_sid_36_CSP
B_sid_36_DMSO
B_sid_36_HBS
B_sid_36_AMA1
B_sid_14_CSP
B_sid_14_DMSO
B_sid_14_HBS
B_sid_14_AMA1
B_sid_14_PHA
B_sid_27_CSP
B_sid_27_DMSO
B_sid_27_HBS
B_sid_27_AMA1
B_sid_30_CSP
B_sid_30_DMSO
B_sid_30_HBS
B_sid_30_AMA1
B_sid_21_CSP
B_sid_21_DMSO
B_sid_21_HBS
B_sid_21_AMA1
B_sid_22_CSP
B_sid_22_DMSO
B_sid_22_HBS
B_sid_22_AMA1
B_sid_11_CSP
B_sid_11_DMSO
B_sid_11_HBS
B_sid_11_AMA1
B_sid_11_PHA
B_sid_18_CSP
B_sid_18_DMSO
B_sid_18_HBS
B_sid_18_AMA1
B_sid_15_CSP
B_sid_15_DMSO
B_sid_15_HBS
B_sid_15_AMA1
M_sid_37_CSP
M_sid_37_DMSO
M_sid_37_PHA
M_sid_37_HBS
M_sid_37_AMA1
M_sid_40_CSP
M_sid_40_DMSO
M_sid_40_PHA
M_sid_40_HBS
M_sid_40_AMA1
M_sid_5_CSP
M_sid_5_DMSO
M_sid_5_HBS
M_sid_5_AMA1
M_sid_5_PHA
M_sid_8_CSP
M_sid_8_DMSO
M_sid_8_HBS
M_sid_8_AMA1
M_sid_6_CSP
M_sid_6_DMSO
M_sid_6_HBS
M_sid_6_AMA1
M_sid_7_CSP
M_sid_7_DMSO
M_sid_9_CSP
M_sid_9_DMSO
M_sid_9_HBS
M_sid_9_AMA1
DataType:	%CV Replicates
Sample	FGF	IL1B	G-CSF	IL10	IL13	IL6	IL12	RANTES	EOTAXIN	IL17	MIP1A	GMCSF	MIP1B	MCP1	IL15	EGF	IL5	HGF	VEGF	IFNg	IFNa	IL1RA	TNFa	IL2	IL7	IP10	IL2R	MIG	IL4	IL8
Control1	12.2255468922347	3.65703259431665	9.16873669765555	9.43419840563447	4.97606477491231	9.33788399444394	3.85943341084074	24.8682720445155	12.6107914661321	6.60355104837837	10.8714944307045	9.71960400046256	6.41617319495779	3.27466735563464	7.44591865461642	6.06310874022512	5.21997076496501	1.95417312546085	13.3765516840944	3.21342617609756	3.45143373158577	9.58147151428549	8.23625976818442	5.07081112062475	7.9647657670052	8.86219110093992	6.66915961787718	6.52553952900248	4.41886501356767	3.90694684967091
Control2	0.635468634274966	0.724017670366055	4.60088888095352	0.938158720559979	2.47836397180208	2.03979746041791	2.50208729293721	2.69441314929277	0.233611840676326	1.53297627247412	1.09318081308343	1.28937235785792	0.276512610884692	1.24157793741837	2.44092025721014	1.69431111671219	1.30547911855218	1.15410552214523	1.63408763042135	1.84572515864259	2.50257094230724	1.79689847046424	3.21335006937682	1.53255271384259	1.1468501388759	4.71694029616124	1.47496350362612	4.90887727347101	2.73540149381601	1.86116120657232
Control3	11.395181801141	5.57619493862983	0	1.30107813960716	3.47118908106175	1.79770361260586	6.69342823310483	0	2.26643580415668	7.04052509488424	0.691962941430415	0.504061367698857	6.21416913207129	3.70689192309742	0	2.62422001500867	0.315591519072353	0	4.30252122649737	1.6855503990141	0.889516975147719	2.69260114184735	1.87892836087531	9.44830364889535	14.1534829591665	3.58273377893631	7.27115539454997	0	7.78610766026974	6.40064309250417
Standard1	NaN	4.09062151388028	28.2931014188347	6.78418203823958	NaN	4.70153065533148	12.332492394674	38.3731776603768	15.1544941038039	28.9487177922054	0	3.29835984457766	6.14114141507904	4.49924490211559	28.9988846328744	7.65294986377542	6.68984865887975	0.567890996680996	0	1.13284154876443	0	1.26653891906475	7.85744076424198	22.8084683653297	7.16909135010799	51.5468826523345	8.96668939772123	0.338005310265361	1.79479381078579	6.28806466381453
Standard2
Standard3
Standard4
Standard5
Standard6
Standard7
Standard8
Standard9
Standard10
Standard11
Standard12
Standard13
Standard14
Standard15
Standard16
B_sid_13_CSP
B_sid_13_DMSO
B_sid_13_HBS
B_sid_13_AMA1
B_sid_36_CSP
B_sid_36_DMSO
B_sid_36_HBS
B_sid_36_AMA1
B_sid_14_CSP
B_sid_14_DMSO
B_sid_14_HBS
B_sid_14_AMA1
B_sid_14_PHA
B_sid_27_CSP
B_sid_27_DMSO
B_sid_27_HBS
B_sid_27_AMA1
B_sid_30_CSP
B_sid_30_DMSO
B_sid_30_HBS
B_sid_30_AMA1
B_sid_21_CSP
B_sid_21_DMSO
B_sid_21_HBS
B_sid_21_AMA1
B_sid_22_CSP
B_sid_22_DMSO
B_sid_22_HBS
B_sid_22_AMA1
B_sid_11_CSP
B_sid_11_DMSO
B_sid_11_HBS
B_sid_11_AMA1
B_sid_11_PHA
B_sid_18_CSP
B_sid_18_DMSO
B_sid_18_HBS
B_sid_18_AMA1
B_sid_15_CSP
B_sid_15_DMSO
B_sid_15_HBS
B_sid_15_AMA1
M_sid_37_CSP
M_sid_37_DMSO
M_sid_37_PHA
M_sid_37_HBS
M_sid_37_AMA1
M_sid_40_CSP
M_sid_40_DMSO
M_sid_40_PHA
M_sid_40_HBS
M_sid_40_AMA1
M_sid_5_CSP
M_sid_5_DMSO
M_sid_5_HBS
M_sid_5_AMA1
M_sid_5_PHA
M_sid_8_CSP
M_sid_8_DMSO
M_sid_8_HBS
M_sid_8_AMA1
M_sid_6_CSP
M_sid_6_DMSO
M_sid_6_HBS
M_sid_6_AMA1
M_sid_7_CSP
M_sid_7_DMSO
M_sid_9_CSP
M_sid_9_DMSO
M_sid_9_HBS
M_sid_9_AMA1
DataType:	% Recovery
Location	Sample	FGF	IL1B	G-CSF	IL10	IL13	IL6	IL12	RANTES	EOTAXIN	IL17	MIP1A	GMCSF	MIP1B	MCP1	IL15	EGF	IL5	HGF	VEGF	IFNg	IFNa	IL1RA	TNFa	IL2	IL7	IP10	IL2R	MIG	IL4	IL8
2(1,B1)	Control1	86.40	96.42	80.13	94.17	90.89	89.69	86.71	123.15	87.79	79.44	74.07	104.41	95.57	97.91	87.99	77.90	90.58	94.23	65.26	82.67	86.48	79.41	89.97	96.54	91.35	72.80	93.63	115.47	82.66	98.98
9(1,A2)	Standard1	N/A	93.74	168.24	101.96	N/A	92.15	116.09	99.76	118.74	135.67	N/A	77.34	108.75	112.58	146.77	117.82	85.73	115.58	N/A	99.43	N/A	107.87	106.84	202.59	113.59	234.65	110.75	99.78	117.50	94.02
10(1,B2)	Control2	116.67	90.22	102.55	104.43	153.17	101.64	96.20	101.51	113.50	102.29	103.15	95.00	103.59	119.19	103.98	97.36	106.37	78.23	92.18	83.65	117.31	105.55	100.49	117.95	88.62	80.49	96.99	105.44	111.27	99.74
17(1,A3)	Standard2	89.35	107.78	83.39	96.65	82.87	104.87	92.57	53.24	94.89	91.62	78.77	115.02	91.58	92.23	78.77	92.27	121.60	116.68	52.88	104.20	96.96	98.12	95.69	82.49	89.04	78.20	92.89	99.86	92.91	106.80
18(1,B3)	Control3	84.32	81.79	81.68	92.95	158.62	95.66	85.12	83.07	94.25	80.79	84.54	91.67	81.94	86.16	99.46	76.16	92.30	66.77	77.29	78.98	85.73	72.76	82.61	88.29	92.41	72.06	89.33	79.51	86.25	96.97
25(1,A4)	Standard4	92.51	107.20	104.18	103.28	96.43	101.32	104.11	146.21	95.57	97.96	89.80	111.50	111.90	104.34	104.27	98.50	95.49	106.33	94.70	95.86	94.85	91.50	101.31	110.22	108.59	97.71	109.34	117.71	93.81	105.67
32(1,H4)	Standard1	45.94	88.47	112.15	92.62	196.34	86.22	97.47	57.18	95.76	205.52	N/A	73.81	99.70	105.64	96.82	105.72	77.99	114.65	N/A	97.85	N/A	109.82	95.60	146.32	102.63	109.29	97.54	100.25	114.55	86.01
33(1,A5)	Standard6	109.01	97.82	105.35	97.75	116.09	97.91	100.73	108.76	107.81	109.52	104.13	93.95	105.38	109.32	103.94	103.99	99.92	85.45	105.17	98.95	109.60	110.23	100.80	114.98	96.26	103.84	98.67	96.27	109.14	98.11
40(1,H5)	Standard3	146.85	112.05	98.69	109.61	90.06	113.69	100.41	126.04	102.67	94.74	90.78	139.14	104.68	97.94	104.01	97.57	111.94	118.03	81.08	101.37	95.98	92.37	104.50	100.70	102.52	100.66	105.57	117.53	96.85	115.73
41(1,A6)	Standard8	110.50	92.11	94.62	100.16	93.89	97.10	94.56	93.65	105.10	95.71	108.40	99.13	92.02	93.62	90.12	98.20	101.91	81.68	98.45	103.98	99.17	124.87	100.38	94.01	92.64	98.95	94.28	88.38	104.90	96.23
48(1,H6)	Standard5	98.48	100.04	96.47	96.15	105.11	96.27	103.26	122.53	96.76	105.87	93.62	94.03	104.17	107.29	106.89	101.62	96.86	88.86	102.23	97.23	105.77	91.55	96.32	115.76	99.09	99.15	100.73	103.71	104.17	97.19
49(1,A7)	Standard10	80.83	107.07	97.99	100.22	96.28	100.20	116.09	99.93	97.59	92.67	95.36	101.75	85.17	99.37	124.25	95.65	97.31	83.73	94.67	101.14	85.54	101.43	97.65	84.34	107.32	100.01	91.93	97.22	92.37	110.23
56(1,H7)	Standard7	115.89	88.63	103.76	98.54	105.83	96.19	92.92	95.54	103.83	103.65	107.89	96.84	95.87	100.37	84.45	99.06	102.96	84.99	102.82	99.69	104.73	113.35	99.17	101.30	92.00	99.88	91.91	88.29	106.38	93.80
57(1,A8)	Standard12	105.83	124.72	111.00	96.87	128.71	107.47	128.20	118.23	89.06	96.74	100.39	98.66	127.17	146.87	166.48	108.37	93.04	141.97	102.75	106.88	104.02	84.72	100.00	96.30	101.18	95.93	155.31	258.43	89.83	134.11
64(1,H8)	Standard9	91.60	100.39	95.01	101.07	91.24	100.13	95.03	94.68	100.78	94.90	102.39	103.07	88.73	87.58	111.85	94.95	102.56	92.61	98.16	102.72	92.09	114.84	100.32	90.24	112.79	98.46	94.13	87.84	97.80	98.94
65(1,A9)	Standard14	79.80	N/A	N/A	91.78	N/A	112.47	92.84	288.98	114.48	105.30	98.57	96.78	75.19	171.31	N/A	96.49	101.88	N/A	102.62	97.90	N/A	N/A	85.26	130.41	113.43	109.09	52.88	345.27	109.48	147.86
72(1,H9)	Standard11	98.86	124.23	103.49	108.92	93.33	110.88	134.89	113.34	92.14	97.64	94.67	106.43	124.21	114.89	162.17	108.92	101.08	121.32	104.77	98.42	109.86	97.27	110.04	87.10	180.38	99.53	109.24	129.21	91.12	127.43
73(1,A10)	Standard16	1693.32	250.91	N/A	98.28	671.17	145.84	371.35	1634.96	90.15	92.47	N/A	99.90	32.78	N/A	N/A	N/A	98.17	300.47	103.70	149.07	N/A	N/A	96.63	80.90	N/A	149.14	211.51	N/A	84.22	42.32
79(1,G10)	Control1	102.75	101.54	91.24	107.63	97.52	102.38	91.57	175.70	104.98	87.22	86.40	119.83	104.66	102.55	97.77	84.88	97.52	96.87	78.90	86.52	90.81	90.96	101.09	103.72	102.25	82.53	102.89	126.65	87.99	104.61
80(1,H10)	Standard13	136.81	121.43	93.45	101.00	155.95	108.70	46.42	84.56	101.18	104.31	89.34	97.91	96.10	85.65	76.07	126.32	103.80	37.56	99.02	105.89	119.59	169.45	102.29	97.45	56.72	118.01	105.66	172.64	106.91	73.93
87(1,G11)	Control2	115.63	91.15	96.09	105.83	147.90	104.61	92.85	97.71	113.12	100.09	104.76	96.75	103.19	117.12	100.45	95.06	108.35	79.51	94.34	81.50	113.23	108.26	105.17	115.42	90.07	75.29	94.98	98.37	107.05	97.15
88(1,H11)	Standard15	N/A	N/A	373.80	109.25	N/A	72.92	185.68	62.11	120.32	115.22	197.13	102.19	150.38	N/A	304.26	111.05	102.07	N/A	94.66	74.54	478.35	N/A	130.15	129.91	1244.42	74.57	105.76	690.55	105.08	367.51
95(1,G12)	Control3	71.75	88.51	81.68	94.68	151.02	93.26	77.43	83.07	97.32	73.13	85.38	92.33	75.05	90.80	99.46	73.38	92.72	66.77	72.72	77.12	84.65	75.58	84.84	77.23	75.60	68.50	80.59	79.51	77.25	88.57
DataType:	Comments
Location	Sample	FGF	IL1B	G-CSF	IL10	IL13	IL6	IL12	RANTES	EOTAXIN	IL17	MIP1A	GMCSF	MIP1B	MCP1	IL15	EGF	IL5	HGF	VEGF	IFNg	IFNa	IL1RA	TNFa	IL2	IL7	IP10	IL2R	MIG	IL4	IL8
1(1,A1)	Background0
2(1,B1)	Control1	Control Failed.	Control Failed.	Control Failed.	Control Failed.	Control Failed.	Control Failed.	Control Failed.	Control Failed.	Control Failed.	Control Failed.	Control Failed.	Control Failed.	Control Failed.	Control Failed.	Control Failed.	Control Failed.	Control Failed.	Control Failed.	Control Failed.	Control Failed.	Control Failed.	Control Failed.	Control Failed.	Control Failed.	Control Failed.	Control Failed.	Control Failed.	Control Failed.	Control Failed.	Control Failed.
3(1,C1)	B_sid_13_CSP												Extrapolated
4(1,D1)	B_sid_13_DMSO												Extrapolated					Extrapolated
5(1,E1)	B_sid_13_HBS										Extrapolated		Extrapolated
6(1,F1)	B_sid_13_AMA1									Extrapolated	Extrapolated		Extrapolated
7(1,G1)	B_sid_36_CSP	Extrapolated			Extrapolated								Extrapolated
8(1,H1)	B_sid_36_DMSO				Extrapolated								Extrapolated					Extrapolated						Extrapolated
9(1,A2)	Standard1		Extrapolated	Extrapolated	Extrapolated		Extrapolated	Extrapolated	Extrapolated	Extrapolated			Extrapolated	Extrapolated	Extrapolated	Extrapolated	Extrapolated	Extrapolated	Extrapolated		Extrapolated			Extrapolated	Extrapolated	Extrapolated	Extrapolated	Extrapolated		Extrapolated	Extrapolated
10(1,B2)	Control2	Control Failed.	Control Failed.	Control Failed.	Control Failed.	Control Failed.	Control Failed.	Control Failed.	Control Failed.	Control Failed.	Control Failed.	Control Failed.	Control Failed.	Control Failed.	Control Failed.	Control Failed.	Control Failed.	Control Failed.	Control Failed.	Control Failed.	Control Failed.	Control Failed.	Control Failed.	Control Failed.	Control Failed.	Control Failed.	Control Failed.	Control Failed.	Control Failed.	Control Failed.	Control Failed.
11(1,C2)	B_sid_36_HBS	Extrapolated			Extrapolated								Extrapolated					Extrapolated
12(1,D2)	B_sid_36_AMA1	Extrapolated			Extrapolated					Extrapolated			Extrapolated
13(1,E2)	B_sid_14_CSP												Extrapolated
14(1,F2)	B_sid_14_DMSO									Extrapolated			Extrapolated					Extrapolated
15(1,G2)	B_sid_14_HBS												Extrapolated
16(1,H2)	B_sid_14_AMA1												Extrapolated					Extrapolated
17(1,A3)	Standard2
18(1,B3)	Control3	Control Failed.	Control Failed.	Control Failed.	Control Failed.	Control Failed.	Control Failed.	Control Failed.	Control Failed.	Control Failed.	Control Failed.	Control Failed.	Control Failed.	Control Failed.	Control Failed.	Control Failed.	Control Failed.	Control Failed.	Control Failed.	Control Failed.	Control Failed.	Control Failed.	Control Failed.	Control Failed.	Control Failed.	Control Failed.	Control Failed.	Control Failed.	Control Failed.	Control Failed.	Control Failed.
19(1,C3)	B_sid_14_PHA									Extrapolated			Extrapolated
20(1,D3)	B_sid_27_CSP				Extrapolated								Extrapolated					Extrapolated		Extrapolated
21(1,E3)	B_sid_27_DMSO	Extrapolated			Extrapolated						Extrapolated		Extrapolated
22(1,F3)	B_sid_27_HBS	Extrapolated									Extrapolated		Extrapolated					Extrapolated
23(1,G3)	B_sid_27_AMA1				Extrapolated								Extrapolated
24(1,H3)	B_sid_30_CSP	Extrapolated			Extrapolated								Extrapolated					Extrapolated
25(1,A4)	Standard4
26(1,B4)	B_sid_30_DMSO				Extrapolated								Extrapolated
27(1,C4)	B_sid_30_HBS									Extrapolated			Extrapolated
28(1,D4)	B_sid_30_AMA1				Extrapolated								Extrapolated
29(1,E4)	B_sid_21_CSP	Extrapolated			Extrapolated								Extrapolated
30(1,F4)	B_sid_21_DMSO												Extrapolated
31(1,G4)	B_sid_21_HBS	Extrapolated											Extrapolated
32(1,H4)	Standard1										Extrapolated												Extrapolated						Extrapolated
33(1,A5)	Standard6
34(1,B5)	B_sid_21_AMA1												Extrapolated					Extrapolated
35(1,C5)	B_sid_22_CSP	Extrapolated											Extrapolated
36(1,D5)	B_sid_22_DMSO												Extrapolated
37(1,E5)	B_sid_22_HBS												Extrapolated
38(1,F5)	B_sid_22_AMA1												Extrapolated
39(1,G5)	B_sid_11_CSP						Extrapolated				Extrapolated																				Extrapolated
40(1,H5)	Standard3
41(1,A6)	Standard8
42(1,B6)	B_sid_11_DMSO						Extrapolated				Extrapolated																				Extrapolated
43(1,C6)	B_sid_11_HBS						Extrapolated				Extrapolated																				Extrapolated
44(1,D6)	B_sid_11_AMA1						Extrapolated																								Extrapolated
45(1,E6)	B_sid_11_PHA						Extrapolated																								Extrapolated
46(1,F6)	B_sid_18_CSP						Extrapolated																								Extrapolated
47(1,G6)	B_sid_18_DMSO						Extrapolated																								Extrapolated
48(1,H6)	Standard5
49(1,A7)	Standard10
50(1,B7)	B_sid_18_HBS						Extrapolated																								Extrapolated
51(1,C7)	B_sid_18_AMA1						Extrapolated																								Extrapolated
52(1,D7)	B_sid_15_CSP						Extrapolated																								Extrapolated
53(1,E7)	B_sid_15_DMSO						Extrapolated																								Extrapolated
54(1,F7)	B_sid_15_HBS						Extrapolated																								Extrapolated
55(1,G7)	B_sid_15_AMA1						Extrapolated																								Extrapolated
56(1,H7)	Standard7
57(1,A8)	Standard12
58(1,B8)	M_sid_37_CSP																	Extrapolated
59(1,C8)	M_sid_37_DMSO																	Extrapolated
60(1,D8)	M_sid_37_PHA
61(1,E8)	M_sid_37_HBS																	Extrapolated
62(1,F8)	M_sid_37_AMA1									Extrapolated								Extrapolated
63(1,G8)	M_sid_40_CSP													Extrapolated																	Extrapolated
64(1,H8)	Standard9
65(1,A9)	Standard14	Extrapolated							Extrapolated
66(1,B9)	M_sid_40_DMSO													Extrapolated																	Extrapolated
67(1,C9)	M_sid_40_PHA													Extrapolated																	Extrapolated
68(1,D9)	M_sid_40_HBS													Extrapolated																	Extrapolated
69(1,E9)	M_sid_40_AMA1													Extrapolated																	Extrapolated
70(1,F9)	M_sid_5_CSP													Extrapolated																	Extrapolated
71(1,G9)	M_sid_5_DMSO													Extrapolated																	Extrapolated
72(1,H9)	Standard11
73(1,A10)	Standard16
74(1,B10)	M_sid_5_HBS													Extrapolated																	Extrapolated
75(1,C10)	M_sid_5_AMA1													Extrapolated																	Extrapolated
76(1,D10)	M_sid_5_PHA													Extrapolated																	Extrapolated
77(1,E10)	M_sid_8_CSP													Extrapolated																	Extrapolated
78(1,F10)	M_sid_8_DMSO													Extrapolated																	Extrapolated
79(1,G10)	Control1	Control Failed.	Control Failed.	Control Failed.	Control Failed.	Control Failed.	Control Failed.	Control Failed.	Control Failed.	Control Failed.	Control Failed.	Control Failed.	Control Failed.	Control Failed.	Control Failed.	Control Failed.	Control Failed.	Control Failed.	Control Failed.	Control Failed.	Control Failed.	Control Failed.	Control Failed.	Control Failed.	Control Failed.	Control Failed.	Control Failed.	Control Failed.	Control Failed.	Control Failed.	Control Failed.
80(1,H10)	Standard13	Extrapolated							Extrapolated
81(1,A11)	M_sid_8_HBS													Extrapolated																	Extrapolated
82(1,B11)	M_sid_8_AMA1													Extrapolated																	Extrapolated
83(1,C11)	M_sid_6_CSP																														Extrapolated
84(1,D11)	M_sid_6_DMSO																														Extrapolated
85(1,E11)	M_sid_6_HBS																														Extrapolated
86(1,F11)	M_sid_6_AMA1						Extrapolated																								Extrapolated
87(1,G11)	Control2	Control Failed.	Control Failed.	Control Failed.	Control Failed.	Control Failed.	Control Failed.	Control Failed.	Control Failed.	Control Failed.	Control Failed.	Control Failed.	Control Failed.	Control Failed.	Control Failed.	Control Failed.	Control Failed.	Control Failed.	Control Failed.	Control Failed.	Control Failed.	Control Failed.	Control Failed.	Control Failed.	Control Failed.	Control Failed.	Control Failed.	Control Failed.	Control Failed.	Control Failed.	Control Failed.
88(1,H11)	Standard15								Extrapolated
89(1,A12)	M_sid_7_CSP													Extrapolated																	Extrapolated
90(1,B12)	M_sid_7_DMSO													Extrapolated																	Extrapolated
91(1,C12)	M_sid_9_CSP													Extrapolated																	Extrapolated
92(1,D12)	M_sid_9_DMSO													Extrapolated																	Extrapolated
93(1,E12)	M_sid_9_HBS													Extrapolated																	Extrapolated
94(1,F12)	M_sid_9_AMA1													Extrapolated																	Extrapolated
95(1,G12)	Control3	Control Failed.	Control Failed.	Control Failed.	Control Failed.	Control Failed.	Control Failed.	Control Failed.	Control Failed.	Control Failed.	Control Failed.	Control Failed.	Control Failed.	Control Failed.	Control Failed.	Control Failed.	Control Failed.	Control Failed.	Control Failed.	Control Failed.	Control Failed.	Control Failed.	Control Failed.	Control Failed.	Control Failed.	Control Failed.	Control Failed.	Control Failed.	Control Failed.	Control Failed.	Control Failed.
96(1,H12)	Background0
DataType:	Units
Analyte:	FGF	IL1B	G-CSF	IL10	IL13	IL6	IL12	RANTES	EOTAXIN	IL17	MIP1A	GMCSF	MIP1B	MCP1	IL15	EGF	IL5	HGF	VEGF	IFNg	IFNa	IL1RA	TNFa	IL2	IL7	IP10	IL2R	MIG	IL4	IL8
BeadID:	12	13	14	15	18	19	20	21	22	25	26	27	28	29	30	33	34	35	36	38	43	51	52	54	55	56	61	63	77	78
Units:	pg/mL	pg/mL	pg/mL	pg/mL	pg/mL	pg/mL	pg/mL	pg/mL	pg/mL	pg/mL	pg/mL	pg/mL	pg/mL	pg/mL	pg/mL	pg/mL	pg/mL	pg/mL	pg/mL	pg/mL	pg/mL	pg/mL	pg/mL	pg/mL	pg/mL	pg/mL	pg/mL	pg/mL	pg/mL	pg/mL
DataType:	Standard Expected Concentration
Reagent	FGF	IL1B	G-CSF	IL10	IL13	IL6	IL12	RANTES	EOTAXIN	IL17	MIP1A	GMCSF	MIP1B	MCP1	IL15	EGF	IL5	HGF	VEGF	IFNg	IFNa	IL1RA	TNFa	IL2	IL7	IP10	IL2R	MIG	IL4	IL8
Standard1	3450	8150	58730	20850	10900	5850	10100	11820	3610	18800	18300	22450	8260	14800	35650	7290	9100	14930	7600	9550	14600	33700	8850	10200	7050	4120	22900	4300	36300	13450
Standard2	1725	4075	29365	10425	5450	2925	5050	5910	1805	9400	9150	11225	4130	7400	17825	3645	4550	7465	3800	4775	7300	16850	4425	5100	3525	2060	11450	2150	18150	6725
Standard3	862.5	2037.5	14682.5	5212.5	2725	1462.5	2525	2955	902.5	4700	4575	5612.5	2065	3700	8912.5	1822.5	2275	3732.5	1900	2387.5	3650	8425	2212.5	2550	1762.5	1030	5725	1075	9075	3362.5
Standard4	431.25	1018.75	7341.25	2606.25	1362.5	731.25	1262.5	1477.5	451.25	2350	2287.5	2806.25	1032.5	1850	4456.25	911.25	1137.5	1866.25	950	1193.75	1825	4212.5	1106.25	1275	881.25	515	2862.5	537.5	4537.5	1681.25
Standard5	215625	509375	3670625	1303125	681.25	365625	631.25	738.75	225625	1175	1143.75	1403125	516.25	925	2228125	455625	568.75	933125	475	596875	912.5	2106.25	553125	637.5	440625	257.5	1431.25	268.75	2268.75	840625
Standard6	107.8125	254.6875	1835.3125	651.5625	340625	182.8125	315625	369375	112.8125	587.5	571875	701.5625	258125	462.5	1114.0625	227.8125	284375	466.5625	237.5	298.4375	456.25	1053125	276.5625	318.75	220.3125	128.75	715625	134375	1134375	420.3125
Standard7	53.90625	127.34375	917.65625	325.78125	170.3125	91.40625	157.8125	184.6875	56.40625	293.75	285.9375	350.78125	129.0625	231.25	557.03125	113.90625	142.1875	233.28125	118.75	149.21875	228125	526.5625	138.28125	159375	110.15625	64375	357.8125	67.1875	567.1875	210.15625
Standard8	26.953125	63.671875	458.828125	162.890625	85.15625	45.703125	78.90625	92.34375	28.203125	146875	142.96875	175.390625	64.53125	115625	278.515625	56.953125	71.09375	116.640625	59375	74.609375	114.0625	263.28125	69.140625	79.6875	55.078125	32.1875	178.90625	33.59375	283.59375	105.078125
Standard9	13.4765625	31.8359375	229.4140625	81.4453125	42.578125	22.8515625	39.453125	46.171875	14.1015625	73.4375	71.484375	87.6953125	32.265625	57.8125	139.2578125	28.4765625	35.546875	58.3203125	29.6875	37.3046875	57.03125	131.640625	34.5703125	39.84375	27.5390625	16.09375	89.453125	16.796875	141.796875	52.5390625
Standard10	6.73828125	15.91796875	114.70703125	40.72265625	21.2890625	11.42578125	19.7265625	23.0859375	7.05078125	36.71875	35.7421875	43.84765625	16.1328125	28.90625	69.62890625	14.23828125	17.7734375	29.16015625	14.84375	18.65234375	28.515625	65.8203125	17.28515625	19.921875	13.76953125	8.046875	44.7265625	8.3984375	70.8984375	26.26953125
Standard11	3.369140625	7.958984375	57.353515625	20.361328125	10.64453125	5.712890625	9.86328125	11.54296875	3.525390625	18.359375	17.87109375	21.923828125	8.06640625	14.453125	34.814453125	7.119140625	8.88671875	14.580078125	7.421875	9.326171875	14.2578125	32.91015625	8.642578125	9.9609375	6.884765625	4.0234375	22.36328125	4.19921875	35.44921875	13.134765625
Standard12	1.6845703125	3.9794921875	28.6767578125	10.1806640625	5.322265625	2.8564453125	4.931640625	5.771484375	1.7626953125	9.1796875	8.935546875	10.9619140625	4.033203125	7.2265625	17.4072265625	3.5595703125	4.443359375	7.2900390625	3.7109375	4.6630859375	7.12890625	16.455078125	4.3212890625	4.98046875	3.4423828125	2.01171875	11.181640625	2.099609375	17.724609375	6.5673828125
Standard13	0.84228515625	1.98974609375	14.33837890625	5.09033203125	2.6611328125	1.42822265625	2.4658203125	2.8857421875	0.88134765625	4.58984375	4.4677734375	5.48095703125	2.0166015625	3.61328125	8.70361328125	1.77978515625	2.2216796875	3.64501953125	1.85546875	2.33154296875	3.564453125	8.2275390625	2.16064453125	2.490234375	1.72119140625	1.005859375	5.5908203125	1.0498046875	8.8623046875	3.28369140625
Standard14	0.421142578125	0.994873046875	7.169189453125	2.545166015625	1.33056640625	0.714111328125	1.23291015625	1.44287109375	0.440673828125	2.294921875	2.23388671875	2.740478515625	1.00830078125	1.806640625	4.351806640625	0.889892578125	1.11083984375	1.822509765625	0.927734375	1.165771484375	1.7822265625	4.11376953125	1.080322265625	1.2451171875	0.860595703125	0.5029296875	2.79541015625	0.52490234375	4.43115234375	1.641845703125
Standard15	0.2105712890625	0.4974365234375	3.5845947265625	1.2725830078125	0.665283203125	0.3570556640625	0.616455078125	0.721435546875	0.2203369140625	1.1474609375	1.116943359375	1.3702392578125	0.504150390625	0.9033203125	2.1759033203125	0.4449462890625	0.555419921875	0.9112548828125	0.4638671875	0.5828857421875	0.89111328125	2.056884765625	0.5401611328125	0.62255859375	0.4302978515625	0.25146484375	1.397705078125	0.262451171875	2.215576171875	0.8209228515625
Standard16	0.10528564453125	0.24871826171875	1.79229736328125	0.63629150390625	0.3326416015625	0.17852783203125	0.3082275390625	0.3607177734375	0.11016845703125	0.57373046875	0.5584716796875	0.68511962890625	0.2520751953125	0.45166015625	1.08795166015625	0.22247314453125	0.2777099609375	0.45562744140625	0.23193359375	0.29144287109375	0.445556640625	1.0284423828125	0.27008056640625	0.311279296875	0.21514892578125	0.125732421875	0.6988525390625	0.1312255859375	1.1077880859375	0.41046142578125
DataType:	Control Expected Concentration
Reagent	FGF	IL1B	G-CSF	IL10	IL13	IL6	IL12	RANTES	EOTAXIN	IL17	MIP1A	GMCSF	MIP1B	MCP1	IL15	EGF	IL5	HGF	VEGF	IFNg	IFNa	IL1RA	TNFa	IL2	IL7	IP10	IL2R	MIG	IL4	IL8
Control1	1150	2716.666667	19576.66667	6950	3633.333333	1950	3366.666667	3940	1203.333333	6266.666667	6100	7483.333333	2753.333333	4933.333333	11883.33333	2430	3033.333333	4976.666667	2533.333333	3183.333333	4866.666667	11233.33333	2950	3400	2350	1373.333333	7633.333333	1433.333333	12100	4483.333333
Control2	143.75	339.5833333	2447.083333	868.75	454.1666667	243.75	420.8333333	492.5	150.4166667	783.3333333	762.5	935.4166667	344.1666667	616.6666667	1485.416667	303.75	379.1666667	622.0833333	316.6666667	397.9166667	608.3333333	1404.166667	368.75	425	293.75	171.6666667	954.1666667	179.1666667	1512.5	560.4166667
Control3	21.2962963	50.30864198	362.5308642	128.7037037	67.28395062	36.11111111	62.34567901	72.96296296	22.28395062	116.0493827	112.962963	138.5802469	50.98765432	91.35802469	220.0617284	45	56.17283951	92.16049383	46.91358025	58.95061728	90.12345679	208.0246914	54.62962963	62.96296296	43.51851852	25.43209877	141.3580247	26.54320988	224.0740741	83.02469136
DataType:	Control Range - Low
Reagent	FGF	IL1B	G-CSF	IL10	IL13	IL6	IL12	RANTES	EOTAXIN	IL17	MIP1A	GMCSF	MIP1B	MCP1	IL15	EGF	IL5	HGF	VEGF	IFNg	IFNa	IL1RA	TNFa	IL2	IL7	IP10	IL2R	MIG	IL4	IL8
Control1	1150	2716.666667	19576.66667	6950	3633.333333	1950	3366.666667	3940	1203.333333	6266.666667	6100	7483.333333	2753.333333	4933.333333	11883.33333	2430	3033.333333	4976.666667	2533.333333	3183.333333	4866.666667	11233.33333	2950	3400	2350	1373.333333	7633.333333	1433.333333	12100	4483.333333
Control2	143.75	339.5833333	2447.083333	868.75	454.1666667	243.75	420.8333333	492.5	150.4166667	783.3333333	762.5	935.4166667	344.1666667	616.6666667	1485.416667	303.75	379.1666667	622.0833333	316.6666667	397.9166667	608.3333333	1404.166667	368.75	425	293.75	171.6666667	954.1666667	179.1666667	1512.5	560.4166667
Control3	21.2962963	50.30864198	362.5308642	128.7037037	67.28395062	36.11111111	62.34567901	72.96296296	22.28395062	116.0493827	112.962963	138.5802469	50.98765432	91.35802469	220.0617284	45	56.17283951	92.16049383	46.91358025	58.95061728	90.12345679	208.0246914	54.62962963	62.96296296	43.51851852	25.43209877	141.3580247	26.54320988	224.0740741	83.02469136
DataType:	Control Range - High
Reagent	FGF	IL1B	G-CSF	IL10	IL13	IL6	IL12	RANTES	EOTAXIN	IL17	MIP1A	GMCSF	MIP1B	MCP1	IL15	EGF	IL5	HGF	VEGF	IFNg	IFNa	IL1RA	TNFa	IL2	IL7	IP10	IL2R	MIG	IL4	IL8
Control1	1150	2716.666667	19576.66667	6950	3633.333333	1950	3366.666667	3940	1203.333333	6266.666667	6100	7483.333333	2753.333333	4933.333333	11883.33333	2430	3033.333333	4976.666667	2533.333333	3183.333333	4866.666667	11233.33333	2950	3400	2350	1373.333333	7633.333333	1433.333333	12100	4483.333333
Control2	143.75	339.5833333	2447.083333	868.75	454.1666667	243.75	420.8333333	492.5	150.4166667	783.3333333	762.5	935.4166667	344.1666667	616.6666667	1485.416667	303.75	379.1666667	622.0833333	316.6666667	397.9166667	608.3333333	1404.166667	368.75	425	293.75	171.6666667	954.1666667	179.1666667	1512.5	560.4166667
Control3	21.2962963	50.30864198	362.5308642	128.7037037	67.28395062	36.11111111	62.34567901	72.96296296	22.28395062	116.0493827	112.962963	138.5802469	50.98765432	91.35802469	220.0617284	45	56.17283951	92.16049383	46.91358025	58.95061728	90.12345679	208.0246914	54.62962963	62.96296296	43.51851852	25.43209877	141.3580247	26.54320988	224.0740741	83.02469136
DataType:	Per Bead Count
Analyte:	FGF	IL1B	G-CSF	IL10	IL13	IL6	IL12	RANTES	EOTAXIN	IL17	MIP1A	GMCSF	MIP1B	MCP1	IL15	EGF	IL5	HGF	VEGF	IFNg	IFNa	IL1RA	TNFa	IL2	IL7	IP10	IL2R	MIG	IL4	IL8
BeadID:	12	13	14	15	18	19	20	21	22	25	26	27	28	29	30	33	34	35	36	38	43	51	52	54	55	56	61	63	77	78
Per Bead:	100	100	100	100	100	100	100	100	100	100	100	100	100	100	100	100	100	100	100	100	100	100	100	100	100	100	100	100	100	100
DataType:	Dilution Factor
Location	Sample	Dilution Factor
1(1,A1)	Background0
2(1,B1)	Control1	2
3(1,C1)	B_sid_13_CSP	2
4(1,D1)	B_sid_13_DMSO	2
5(1,E1)	B_sid_13_HBS	2
6(1,F1)	B_sid_13_AMA1	2
7(1,G1)	B_sid_36_CSP	2
8(1,H1)	B_sid_36_DMSO	2
9(1,A2)	Standard1
10(1,B2)	Control2	2
11(1,C2)	B_sid_36_HBS	2
12(1,D2)	B_sid_36_AMA1	2
13(1,E2)	B_sid_14_CSP	2
14(1,F2)	B_sid_14_DMSO	2
15(1,G2)	B_sid_14_HBS	2
16(1,H2)	B_sid_14_AMA1	2
17(1,A3)	Standard2
18(1,B3)	Control3	2
19(1,C3)	B_sid_14_PHA	2
20(1,D3)	B_sid_27_CSP	2
21(1,E3)	B_sid_27_DMSO	2
22(1,F3)	B_sid_27_HBS	2
23(1,G3)	B_sid_27_AMA1	2
24(1,H3)	B_sid_30_CSP	2
25(1,A4)	Standard4
26(1,B4)	B_sid_30_DMSO	2
27(1,C4)	B_sid_30_HBS	2
28(1,D4)	B_sid_30_AMA1	2
29(1,E4)	B_sid_21_CSP	2
30(1,F4)	B_sid_21_DMSO	2
31(1,G4)	B_sid_21_HBS	2
32(1,H4)	Standard1
33(1,A5)	Standard6
34(1,B5)	B_sid_21_AMA1	2
35(1,C5)	B_sid_22_CSP	2
36(1,D5)	B_sid_22_DMSO	2
37(1,E5)	B_sid_22_HBS	2
38(1,F5)	B_sid_22_AMA1	2
39(1,G5)	B_sid_11_CSP	2
40(1,H5)	Standard3
41(1,A6)	Standard8
42(1,B6)	B_sid_11_DMSO	2
43(1,C6)	B_sid_11_HBS	2
44(1,D6)	B_sid_11_AMA1	2
45(1,E6)	B_sid_11_PHA	2
46(1,F6)	B_sid_18_CSP	2
47(1,G6)	B_sid_18_DMSO	2
48(1,H6)	Standard5
49(1,A7)	Standard10
50(1,B7)	B_sid_18_HBS	2
51(1,C7)	B_sid_18_AMA1	2
52(1,D7)	B_sid_15_CSP	2
53(1,E7)	B_sid_15_DMSO	2
54(1,F7)	B_sid_15_HBS	2
55(1,G7)	B_sid_15_AMA1	2
56(1,H7)	Standard7
57(1,A8)	Standard12
58(1,B8)	M_sid_37_CSP	2
59(1,C8)	M_sid_37_DMSO	2
60(1,D8)	M_sid_37_PHA	2
61(1,E8)	M_sid_37_HBS	2
62(1,F8)	M_sid_37_AMA1	2
63(1,G8)	M_sid_40_CSP	2
64(1,H8)	Standard9
65(1,A9)	Standard14
66(1,B9)	M_sid_40_DMSO	2
67(1,C9)	M_sid_40_PHA	2
68(1,D9)	M_sid_40_HBS	2
69(1,E9)	M_sid_40_AMA1	2
70(1,F9)	M_sid_5_CSP	2
71(1,G9)	M_sid_5_DMSO	2
72(1,H9)	Standard11
73(1,A10)	Standard16
74(1,B10)	M_sid_5_HBS	2
75(1,C10)	M_sid_5_AMA1	2
76(1,D10)	M_sid_5_PHA	2
77(1,E10)	M_sid_8_CSP	2
78(1,F10)	M_sid_8_DMSO	2
79(1,G10)	Control1	2
80(1,H10)	Standard13
81(1,A11)	M_sid_8_HBS	2
82(1,B11)	M_sid_8_AMA1	2
83(1,C11)	M_sid_6_CSP	2
84(1,D11)	M_sid_6_DMSO	2
85(1,E11)	M_sid_6_HBS	2
86(1,F11)	M_sid_6_AMA1	2
87(1,G11)	Control2	2
88(1,H11)	Standard15
89(1,A12)	M_sid_7_CSP	2
90(1,B12)	M_sid_7_DMSO	2
91(1,C12)	M_sid_9_CSP	2
92(1,D12)	M_sid_9_DMSO	2
93(1,E12)	M_sid_9_HBS	2
94(1,F12)	M_sid_9_AMA1	2
95(1,G12)	Control3	2
96(1,H12)	Background0
DataType:	Analysis Types
Analyte:	FGF	IL1B	G-CSF	IL10	IL13	IL6	IL12	RANTES	EOTAXIN	IL17	MIP1A	GMCSF	MIP1B	MCP1	IL15	EGF	IL5	HGF	VEGF	IFNg	IFNa	IL1RA	TNFa	IL2	IL7	IP10	IL2R	MIG	IL4	IL8
AnalysisType	Logistic 5P	Logistic 5P	Logistic 5P	Logistic 5P	Logistic 5P	Logistic 5P	Logistic 5P	Logistic 5P	Logistic 5P	Logistic 5P	Logistic 5P	Logistic 5P	Logistic 5P	Logistic 5P	Logistic 5P	Logistic 5P	Logistic 5P	Logistic 5P	Logistic 5P	Logistic 5P	Logistic 5P	Logistic 5P	Logistic 5P	Logistic 5P	Logistic 5P	Logistic 5P	Logistic 5P	Logistic 5P	Logistic 5P	Logistic 5P
DataType:	Analysis Coefficients
Analyte:	FGF	IL1B	G-CSF	IL10	IL13	IL6	IL12	RANTES	EOTAXIN	IL17	MIP1A	GMCSF	MIP1B	MCP1	IL15	EGF	IL5	HGF	VEGF	IFNg	IFNa	IL1RA	TNFa	IL2	IL7	IP10	IL2R	MIG	IL4	IL8
Coefficient A	-0.228742409930827	0.0668661292211391	-0.835214264765373	0.816535778517361	0.217320998368476	0.372691519344752	0.397667848976151	0.467989901452647	0.390857781835518	0.366578438425661	-0.196387301177129	-2.77487997223976	-1.54695137966583	-0.483683495121575	-0.970558507522219	-3.11389982015665	0.936905349057424	-0.594480196382774	1.06854667261257	0.45144013255874	-0.184272416291559	-1.68294345945442	-0.137136636242555	-0.861779104295404	-0.699683604393245	0.285083258938235	-0.765688694395552	0.235013929296126	-0.555462540250402	-0.102085479852401
Coefficient B	4042.42476800676	15392.0194634303	9228.10542060601	24472.230728556	15292.5159216184	16452.8865695037	9546.80565769447	8649.90789570431	12786.3880530726	21266.7402197997	8242.07165534557	22415.1283804271	10297.4109565339	20308.3566757213	6396.22177581084	15749.5361482825	24030.3017044889	265783546.213628	8154.52366679265	21098.4093148947	14266.2577550617	10757.2970488642	20174.898419746	16562.6097517892	14766.4233654425	19140.3231036828	8277.91789451042	11966.9615033931	14102.0561287899	13918.1782237265
Coefficient C	435.962541292928	2293.73202685002	9759.86231296862	4061.9838600788	1698.68035872618	1125.03127481383	4285.13629917959	183.365207548568	733.806836545366	3647.16590084947	1156.7845486924	1625.77105510359	5478.6896274356	5859.00948889226	4784.78028829586	807.110083312863	1541.77795998513	86949392.712166	431.047359997454	8031.37051422937	1926.18713037362	11462.8930095459	3677.5008662341	3675.82841071179	2776.32494530978	218.308613297258	14380.4416052084	3339.07490186629	7606.27884339772	1531.13471648368
Coefficient D	-2.24661069769899	-0.833098220626999	-1.54843684070018	-0.900736841705853	-1.64002011691877	-1.17117001295961	-1.67848537883007	-0.847977523393121	-1.1745923797416	-1.96356439969375	-1.34551255620215	-0.830751829620855	-2.05248974616845	-1.86722956567751	-1.42160919572737	-1.17770482248206	-1.46447525750602	-1.85700339774375	-1.23301146665326	-1.44146933482596	-2.64691819300838	-0.637857062275858	-1.10894516351528	-2.36237118324506	-1.57160925915882	-1.16503338316258	-2.24063317156604	-7.6629193689774	-1.34197764917077	-0.696778509215501
Coefficient F	0.607306274611151	1.65768499790554	0.912265694298758	1.13145248051074	1.00164683838286	0.940546397366397	0.828616731898096	2.44945766647669	0.893874194445305	0.567151038484512	1.11273908696262	1.15061694179947	0.539723539514871	0.705125972129025	0.939618647338648	1.02327837121811	0.722788952618143	0.652120937142595	0.982725118836245	0.745469345150834	0.614587838888816	1.91092272630393	0.923498242313547	0.435452783968649	0.896968034284839	1.38562811140439	0.502877416301241	0.186023658096035	0.839162970761431	1.86732505875681
DataType:	R^2
Analyte:	FGF	IL1B	G-CSF	IL10	IL13	IL6	IL12	RANTES	EOTAXIN	IL17	MIP1A	GMCSF	MIP1B	MCP1	IL15	EGF	IL5	HGF	VEGF	IFNg	IFNa	IL1RA	TNFa	IL2	IL7	IP10	IL2R	MIG	IL4	IL8
Value	0.845900071353852	0.776623785308617	0.940090036638471	0.998167957968397	0.841054059889117	0.982751412837542	0.966672183469566	0.884406452853917	0.994074927531869	0.995962358333793	0.908147370893174	0.998666163637101	0.973701907753041	0.899690605273766	0.812288301986639	0.969352867569791	0.998835641851013	0.880706637393835	0.997885825662251	0.992964843479007	0.808366483859259	0.858949495716085	0.992356515436938	0.975850938338791	0.805235606756595	0.987319037993091	0.95622841085221	0.772768234495964	0.993222936623175	0.911488137634596
DataType:	Audit Logs
UserId	Date	Message
DataType:	Warnings/Errors
Location	Status	Message
1,B9	Warning	The acquisition had at least one region that did not reach the maximum count. (0x4FF010AB)
-- CRC --
CRC32: 53B2478C
