# Supplementary material for: drLumi: An open-source package to manage data, calibrate, and conduct quality control of multiplex bead-based immunoassays data analysis
Source: PLoS One. 2017 Nov 14;12(11):e0187901. doi: 10.1371/journal.pone.0187901 (PMC5685631; doi:10.1371/journal.pone.0187901)
Supplement: S2 File — (TAR) [file pone.0187901.s002.tar]

Archive with 138 entries (126 files):
- drLumi
- drLumi/inst
- drLumi/inst/tests
- drLumi/inst/tests/report_interval_loq.R
- drLumi/inst/tests/test-data_selection.R
- drLumi/inst/tests/invest_decreasing.R
- drLumi/inst/tests/test-loq_interval.R
- drLumi/inst/NEWS
- drLumi/inst/extdata
- drLumi/inst/extdata/plate1.csv
- drLumi/inst/extdata/bead_data.zip
- drLumi/inst/extdata/bead_data
- drLumi/inst/extdata/bead_data/plate_P1_A2.csv
- drLumi/inst/extdata/bead_data/plate_P1_A1.csv
- drLumi/inst/extdata/toydata.R
- drLumi/inst/doc
- drLumi/inst/doc/drLumi.R
- drLumi/inst/doc/drLumi.rnw
- drLumi/inst/doc/drLumi.pdf
- drLumi/tests
- drLumi/tests/test-all.R
- drLumi/NAMESPACE
- drLumi/data
- drLumi/data/ecdata.rda
- drLumi/data/mfidata.rda
- drLumi/R
- drLumi/R/lum_import_fluor.R
- drLumi/R/get_aic.R
- drLumi/R/avgimport.R
- drLumi/R/getPredict.R
- drLumi/R/invest.R
- drLumi/R/get_modelfit.R
- drLumi/R/get_fitted.R
- drLumi/R/plot.scluminex.R
- drLumi/R/scluminex.R
- drLumi/R/print.summary.scluminex.R
- drLumi/R/define_data.R
- drLumi/R/as.data.frame.summary.scluminex.R
- drLumi/R/data_selection.R
- drLumi/R/print.lum_export.R
- drLumi/R/invest.loq.interval.R
- drLumi/R/get_convergence.R
- drLumi/R/intra_icc.R
- drLumi/R/lum_import.default.R
- drLumi/R/summary.scluminex.R
- drLumi/R/mfidata.R
- drLumi/R/geom_mean.R
- drLumi/R/luminexData-internal.R
- drLumi/R/lum_import.R
- drLumi/R/est_conc.R
- drLumi/R/plotLum.R
- drLumi/R/derivative.R
- drLumi/R/get_neilltest.R
- drLumi/R/sampleimport.R
- drLumi/R/extractcoef.R
- drLumi/R/regionimport.R
- drLumi/R/print.scluminex.R
- drLumi/R/fix_name.R
- drLumi/R/invest.fun.R
- drLumi/R/conf_bands.R
- drLumi/R/get_outliers.R
- drLumi/R/summary.loq.R
- drLumi/R/loq_interval.R
- drLumi/R/print.loq.R
- drLumi/R/scurveimport.R
- drLumi/R/loq_derivatives.R
- drLumi/R/lum_import_bead.R
- drLumi/R/SSFunctions.R
- drLumi/R/batchimport.R
- drLumi/R/convert_time.R
- drLumi/R/bead_fun.R
- drLumi/R/get_rsq.R
- drLumi/R/compair.R
- drLumi/R/wellsimport.R
- drLumi/R/plotRes.R
- drLumi/R/ecdata.R
- drLumi/R/print.lum_import.R
- drLumi/R/plotQQnorm.R
- drLumi/R/as.data.frame.scluminex.R
- drLumi/R/loq_cv.R
- drLumi/R/lum_export.R
- drLumi/vignettes
- drLumi/vignettes/unnamed-chunk-35.pdf
- drLumi/vignettes/flow.pdf
- drLumi/vignettes/drLumi_vignette.bib
- drLumi/vignettes/unnamed-chunk-19.pdf
- drLumi/vignettes/unnamed-chunk-26-1.pdf
- drLumi/vignettes/unnamed-chunk-34.pdf
- drLumi/vignettes/qqplot.pdf
- drLumi/vignettes/unnamed-chunk-36.pdf
- drLumi/vignettes/loqder.pdf
- drLumi/vignettes/unnamed-chunk-5.tex
- drLumi/vignettes/unnamed-chunk-57-1.pdf
- drLumi/vignettes/drLumi.rnw
- drLumi/vignettes/resplot.pdf
- drLumi/vignettes/unnamed-chunk-54-1.pdf
- drLumi/vignettes/unnamed-chunk-38.pdf
- drLumi/vignettes/unnamed-chunk-14.pdf
- drLumi/vignettes/unnamed-chunk-37.pdf
- drLumi/vignettes/unnamed-chunk-52-1.pdf
- drLumi/vignettes/unnamed-chunk-13.pdf
- drLumi/vignettes/comparisonbackground.pdf
- drLumi/vignettes/flow.tex
- drLumi/vignettes/scurveplot.pdf
- drLumi/vignettes/unnamed-chunk-12.pdf
- drLumi/vignettes/backcomparison.pdf
- drLumi/vignettes/flow.synctex.gz
- drLumi/vignettes/test.vrb
- drLumi/vignettes/unnamed-chunk-18.pdf
- drLumi/vignettes/unnamed-chunk-33.pdf
- drLumi/vignettes/framed.sty
- drLumi/MD5
- drLumi/build
- drLumi/build/vignette.rds
- drLumi/DESCRIPTION
- drLumi/man
- drLumi/man/est_conc.Rd
- drLumi/man/mfidata.Rd
- drLumi/man/plot.scluminex.Rd
- drLumi/man/invest.Rd
- drLumi/man/SSl5cons.Rd
- drLumi/man/ecdata.Rd
- drLumi/man/data_selection.Rd
- drLumi/man/lum_export.Rd
- drLumi/man/SSl4.Rd
- drLumi/man/loq_derivatives.Rd
- drLumi/man/get_outliers.Rd
- drLumi/man/conf_bands.Rd
- drLumi/man/SSexp.Rd
- drLumi/man/loq_interval.Rd
- drLumi/man/lum_import.Rd
- drLumi/man/SSl4cons.Rd
- drLumi/man/scluminex.Rd
- drLumi/man/SSexpcons.Rd
- drLumi/man/SSl5.Rd
- drLumi/man/summary.scluminex.Rd
- drLumi/man/loq_cv.Rd
- drLumi/man/intra_icc.Rd
