# Supplementary material for: drLumi: An open-source package to manage data, calibrate, and conduct quality control of multiplex bead-based immunoassays data analysis
Source: PLoS One. 2017 Nov 14;12(11):e0187901. doi: 10.1371/journal.pone.0187901 (PMC5685631; doi:10.1371/journal.pone.0187901)
Supplement: S2 File — (TAR) [file pone.0187901.s002.tar › drLumi/inst/extdata/bead_data/plate_P1_A2.csv]

SampleID: 5" "Batch Name: plate_P1 Batch Description: <NONE>
EventNo	RID	DBL	DD	RP1	CL1	CL2	Aux1	TIME
0	28	1	11366	8976	628	341	0	0
1	0	1	11591	7849	21	0	0	0
2	20	1	9678	8467	390	214	1	0
3	61	1	15621	7016	132	3183	0	0
4	51	1	15638	2774	139	1802	0	0
5	20	1	15016	7	441	214	0	0
6	55	1	12957	13534	1258	1801	0	0
7	63	1	16340	14	400	3161	0	0
8	77	1	13478	9	2307	5593	0	0
9	20	1	13041	8917	407	226	0	0
10	0	1	12311	5651	740	154	1	0
11	33	1	10167	10975	127	522	0	0
12	0	1	9814	1845	333	378	0	0
13	33	1	14596	16506	138	649	0	0
14	26	1	16204	9064	226	361	0	0
15	12	1	14859	3551	125	108	0	0
16	0	1	17313	17	338	706	0	0
17	0	1	13952	2	306	2723	0	0
18	0	0	25369	0	348	20	0	0
19	0	0	32649	1	676	28	0	0
20	0	0	25938	0	242	3	0	0
21	0	0	26891	4	52	0	0	0
22	0	0	27883	0	371	12	1	0
23	0	0	21175	0	143	0	0	0
24	0	1	9186	0	75	20	1	3781
25	56	1	10900	55	2312	1568	0	3781
26	0	1	9414	8	98	69	0	3781
27	77	1	10419	5	1917	4708	0	3781
28	0	0	26183	126	173	1	2	3781
29	0	0	6918	60	106	13	0	3781
30	0	1	9749	8	77	0	0	3781
31	0	0	25896	0	95	0	0	3781
32	0	0	6288	0	80	0	0	3781
33	0	0	26525	0	412	25	0	3781
34	0	0	32649	11	863	36	0	3781
35	0	1	18800	54	43	3	0	3781
36	0	0	26753	0	462	31	0	3781
37	0	0	32649	1	694	32	0	3781
38	0	0	32649	5	711	31	0	3781
39	0	0	32649	7	709	32	0	3781
40	0	0	25912	0	390	25	0	3781
41	0	0	27218	0	424	29	0	3781
42	0	0	32649	0	820	32	0	3781
43	0	0	28143	0	436	31	0	3781
44	0	0	26208	0	414	29	0	3781
45	0	0	32649	0	681	27	0	3781
46	0	0	32649	1	701	25	0	3781
47	0	0	32649	0	711	27	0	3781
48	0	1	13441	0	36	0	0	6359
49	0	0	25356	0	411	26	0	6359
50	0	0	32649	0	696	31	0	6359
51	0	0	30480	32	120	18	0	6359
52	0	0	25418	1	403	26	0	6359
53	0	0	32649	0	687	25	1	6359
54	0	0	32649	0	702	29	0	6359
55	0	0	32649	0	707	28	0	6359
56	0	0	32649	17	707	26	3	6359
57	0	0	26974	0	461	29	0	6359
58	0	0	32649	0	692	31	0	6359
59	0	0	32649	0	704	30	0	6359
60	0	0	32649	0	699	29	0	6359
61	0	0	29929	28	124	18	1	6359
62	0	0	28322	0	439	32	1	6359
63	0	0	32649	5	785	35	0	6359
64	0	0	25733	1	404	25	0	6359
65	0	0	32649	9	672	31	0	6359
66	0	0	32649	0	686	31	1	6359
67	0	0	32649	8	696	28	0	6359
68	0	0	24234	12	69	0	0	6359
69	0	0	29754	0	123	8	0	6359
70	0	1	8316	97	35	0	1	6359
71	0	0	22748	4	225	3	0	6359
72	0	1	11088	1	81	0	0	7515
73	0	0	27856	2	42	0	0	7515
74	0	1	16376	0	28	0	0	7515
75	0	0	27540	0	435	29	0	7515
76	0	0	32649	2	680	25	0	7515
77	0	0	32649	0	780	29	0	7515
78	25	1	10243	23269	125	371	0	7515
79	61	1	12719	7408	126	3165	0	7515
80	30	1	9923	6497	2237	358	0	7515
81	33	1	14962	15228	142	672	0	7515
82	15	1	11727	18778	689	109	0	7515
83	0	0	25534	28860	5907	8719	0	7515
84	0	1	14721	21234	394	1829	0	7515
85	51	1	14408	4456	133	1772	0	7515
86	27	1	13286	19360	423	369	0	7515
87	26	1	10721	9341	227	360	0	7515
88	0	1	12115	6406	496	266	0	7515
89	78	1	12112	8910	4076	5517	0	7515
90	61	1	13574	6893	132	3181	1	7515
91	12	1	16855	4826	140	116	0	7515
92	38	1	13144	14851	2156	583	0	7515
93	14	1	11255	7777	422	124	0	7515
94	25	1	12580	20765	133	367	0	7515
95	21	1	14750	8638	665	189	0	7515
96	15	1	18799	22330	710	114	0	7609
97	33	1	10660	14889	126	636	0	7609
98	33	1	10785	13602	131	639	0	7609
99	77	1	12185	13425	2277	5557	0	7609
100	14	1	10123	10091	408	119	0	7609
101	18	1	10711	14678	117	211	0	7609
102	18	1	10977	15949	126	218	0	7609
103	19	1	12911	14342	219	210	0	7609
104	21	1	10862	8147	674	197	0	7609
105	12	1	11835	4188	128	123	0	7609
106	18	1	14792	15731	128	224	0	7609
107	78	1	7988	8643	3719	5062	0	7609
108	77	1	12339	13263	2415	5577	1	7609
109	27	1	16688	20021	431	376	0	7609
110	33	1	13791	14999	129	613	0	7609
111	36	1	14561	9479	711	586	0	7609
112	15	1	10168	21251	735	116	1	7609
113	26	1	11030	7892	217	350	0	7609
114	13	1	7579	9883	231	117	0	7609
115	14	1	12838	7763	417	113	0	7609
116	33	1	7673	12893	126	662	1	7609
117	14	1	13695	9892	415	123	1	7609
118	27	1	8849	18451	395	381	0	7609
119	61	1	11092	0	127	3297	0	7609
120	0	1	12092	5290	17	0	0	7719
121	28	1	10144	8192	693	362	1	7719
122	52	1	11051	15666	212	1839	0	7719
123	18	1	16958	15490	131	214	0	7719
124	35	1	11856	7602	387	619	0	7719
125	63	1	13681	12971	407	3258	1	7719
126	20	1	12805	8363	414	224	0	7719
127	12	1	12659	4173	136	119	0	7719
128	13	1	13938	9877	229	120	0	7719
129	33	1	11522	15530	131	649	1	7719
130	43	1	12025	14193	231	1082	0	7719
131	13	1	11939	11221	218	114	0	7719
132	51	1	13685	6302	133	1814	0	7719
133	56	1	13589	17149	2349	1775	0	7719
134	18	1	10737	14651	114	217	0	7719
135	18	1	15145	17434	124	223	0	7719
136	27	1	13468	19268	428	370	0	7719
137	54	1	8891	16386	696	1735	0	7719
138	27	1	10771	18048	407	361	1	7719
139	30	1	13983	5413	2212	358	0	7719
140	43	1	10935	14988	231	1088	0	7719
141	29	1	10980	17909	1299	348	0	7719
142	55	1	10693	13210	1269	1909	0	7719
143	22	1	10555	9885	1271	200	0	7719
144	26	1	10889	9079	225	367	0	7812
145	19	1	9598	14895	228	218	0	7812
146	38	1	9149	13510	2143	583	0	7812
147	19	1	12138	15148	238	232	0	7812
148	51	1	13621	4667	126	1729	0	7812
149	0	1	11248	4527	19	0	0	7812
150	26	1	10147	8461	228	344	0	7812
151	15	1	15898	20479	731	114	0	7812
152	21	1	13691	8081	704	206	0	7812
153	61	1	10539	7798	125	3194	0	7812
154	20	1	14769	10624	402	221	0	7812
155	51	1	13683	6037	142	1812	0	7812
156	0	0	7119	8129	681	619	1	7812
157	54	1	12385	16464	743	1852	0	7812
158	15	1	10658	18849	688	112	0	7812
159	78	1	11678	9813	4030	5649	0	7812
160	54	1	12529	16263	679	1746	0	7812
161	13	1	13774	10070	227	120	2	7812
162	43	1	14032	12735	239	1049	0	7812
163	0	0	5916	3078	8	0	0	7812
164	15	1	17925	21172	687	109	0	7812
165	36	1	12973	7819	700	645	0	7812
166	0	1	9746	3166	14	0	0	7812
167	78	1	10353	9730	3932	5410	0	7812
168	20	1	12265	7336	427	224	0	7890
169	0	0	22767	25098	660	605	0	7890
170	26	1	10211	7997	213	341	0	7890
171	61	1	12644	7641	124	2992	0	7890
172	15	1	11588	19599	684	113	0	7890
173	14	1	12028	9138	403	122	0	7890
174	15	1	10567	16958	690	116	0	7890
175	33	1	13238	15339	127	637	0	7890
176	21	1	8746	7547	733	215	0	7890
177	29	1	12225	19229	1321	366	1	7890
178	0	1	7739	4003	11	0	0	7890
179	28	1	10647	8585	637	342	0	7890
180	36	1	13143	8432	700	563	0	7890
181	33	1	11167	14849	132	649	0	7890
182	36	1	13923	6750	727	659	1	7890
183	36	1	14655	8310	670	599	0	7890
184	15	1	11341	18296	728	115	0	7890
185	52	1	12292	14487	231	1890	0	7890
186	26	1	10548	9585	228	373	0	7890
187	51	1	14873	2834	133	1723	0	7890
188	35	1	11642	8748	417	621	0	7890
189	43	1	11498	14441	189	876	1	7890
190	18	1	10839	14808	120	220	0	7890
191	78	1	14781	10675	4058	5228	0	7890
192	28	1	11088	7562	722	354	0	7953
193	27	1	8495	19351	381	351	0	7953
194	18	1	12904	15870	125	216	0	7953
195	18	1	10898	16002	121	230	0	7953
196	29	1	11956	19684	1297	356	0	7953
197	0	0	7247	13347	237	1079	0	7953
198	13	1	11814	8605	213	108	0	7953
199	30	1	12405	6190	2220	346	0	7953
200	63	1	10729	11297	361	2925	0	7953
201	55	1	11259	12395	1198	1796	0	7953
202	13	1	9047	8005	228	117	0	7953
203	15	1	12328	22374	713	115	1	7953
204	19	1	13629	30592	225	219	0	7953
205	15	1	15593	19451	708	116	0	7953
206	77	1	13369	13712	2473	5508	0	7953
207	20	1	9780	7911	399	228	0	7953
208	27	1	11773	19953	395	360	0	7953
209	26	1	12721	7674	234	367	0	7953
210	21	1	14511	8306	677	202	0	7953
211	21	1	12330	8585	734	217	0	7953
212	18	1	11441	13807	123	208	0	7953
213	21	1	9119	7994	697	207	0	7953
214	19	1	12368	13438	211	206	0	7953
215	35	1	10230	9125	368	614	0	7953
216	12	1	9577	3885	131	120	0	8047
217	28	1	14657	8082	723	376	0	8047
218	13	1	11176	9412	225	119	0	8047
219	61	1	12744	6105	125	3039	1	8047
220	27	1	14655	20005	423	366	0	8047
221	21	1	11550	8171	749	217	0	8047
222	15	1	10509	18745	706	109	0	8047
223	36	1	12698	6221	694	610	0	8047
224	43	1	12078	12593	220	1039	0	8047
225	25	1	10657	18599	128	362	0	8047
226	0	0	20963	24908	404	1149	0	8047
227	78	1	12250	8162	3910	5559	1	8047
228	54	1	12943	17750	686	1733	0	8047
229	21	1	15283	7609	758	214	0	8047
230	77	1	10638	12060	2379	5529	1	8047
231	0	0	6872	20326	132	374	1	8047
232	18	1	11031	16496	121	219	0	8047
233	27	1	9830	17578	420	360	0	8047
234	52	1	11454	13571	226	1834	0	8047
235	63	1	12620	10161	402	3236	0	8047
236	19	1	9763	15353	211	208	0	8047
237	15	1	13092	17929	738	124	0	8047
238	51	1	16626	4224	141	1668	0	8047
239	12	1	11599	4250	121	114	0	8047
240	27	1	11113	18924	385	348	0	8125
241	30	1	10850	6402	2227	359	0	8125
242	55	1	14829	12401	1323	1996	0	8125
243	35	1	12033	8681	411	702	0	8125
244	0	0	21607	24056	238	636	0	8125
245	30	1	9723	6099	2116	341	0	8125
246	18	1	10492	14266	124	214	1	8125
247	22	1	10092	9469	1316	199	0	8125
248	29	1	9898	18313	1356	343	0	8125
249	38	1	9894	13854	2379	628	0	8125
250	26	1	9884	6390	212	367	0	8125
251	78	1	13078	6356	4222	5588	0	8125
252	51	1	9862	5013	133	1891	0	8125
253	55	1	10339	12932	1242	1872	0	8125
254	56	1	11554	19791	2194	1733	0	8125
255	28	1	8269	8393	642	346	1	8125
256	0	0	20194	9491	3994	5390	0	8125
257	26	1	9512	7864	209	345	0	8125
258	21	1	14307	8672	656	195	0	8125
259	43	1	12575	14867	238	1068	0	8125
260	54	1	16218	19134	715	1816	0	8125
261	18	1	14907	15313	126	212	0	8125
262	30	1	8179	5873	2179	329	0	8125
263	78	1	12189	10575	4038	5477	0	8125
264	14	1	12624	8589	397	121	0	8203
265	18	1	18431	9857	128	212	0	8203
266	26	1	13321	9675	225	372	2	8203
267	14	1	14976	23955	415	109	0	8203
268	14	1	8406	8754	377	112	0	8203
269	54	1	8334	15316	718	1815	0	8203
270	12	1	8943	3439	126	111	0	8203
271	54	1	15743	16586	742	1825	0	8203
272	30	1	8157	5973	2234	333	0	8203
273	77	1	7582	13788	2325	5568	0	8203
274	15	1	9911	17550	666	109	0	8203
275	36	1	10388	8435	677	605	0	8203
276	35	1	14845	8556	406	677	0	8203
277	25	1	12219	21271	127	383	0	8203
278	61	1	12693	8364	120	2879	0	8203
279	25	1	9453	20126	135	392	0	8203
280	78	1	10870	9305	3679	5107	0	8203
281	54	1	8844	14868	683	1751	0	8203
282	52	1	12168	15309	233	1824	0	8203
283	0	1	8135	3723	17	0	1	8203
284	78	1	12331	9553	4220	5258	0	8203
285	56	1	9587	16662	2277	1835	0	8203
286	13	1	13844	8869	232	122	0	8203
287	35	1	13862	8318	386	602	1	8203
288	35	1	10762	11001	424	673	0	8281
289	27	1	11871	21564	414	381	0	8281
290	35	1	17338	9189	415	667	0	8281
291	12	1	11879	4202	131	118	0	8281
292	63	1	9736	10863	391	3218	0	8281
293	12	1	10693	3574	117	105	0	8281
294	38	1	11619	13018	2367	659	0	8281
295	19	1	11826	14303	216	204	0	8281
296	21	1	13647	7993	694	203	0	8281
297	27	1	12454	19241	410	352	0	8281
298	0	1	10110	3617	99	91	0	8281
299	77	1	13774	14719	2184	5393	0	8281
300	0	0	7223	2973	10	0	0	8281
301	43	1	11886	15326	229	1122	0	8281
302	52	1	13381	13843	221	1807	1	8281
303	21	1	12817	7754	722	218	0	8281
304	36	1	9311	9724	695	605	0	8281
305	29	1	10999	16648	1352	347	0	8281
306	34	1	10496	22330	219	605	0	8281
307	54	1	10291	16463	703	1768	0	8281
308	63	1	11345	11087	400	3017	0	8281
309	36	1	14158	9387	702	619	0	8281
310	38	1	10751	12532	2290	620	0	8281
311	63	1	8019	10617	370	2986	0	8281
312	22	1	12531	12309	1365	222	0	8359
313	15	1	12995	18634	696	114	0	8359
314	12	1	11936	3819	128	114	0	8359
315	25	1	12289	18290	129	364	0	8359
316	33	1	18496	15525	148	649	0	8359
317	54	1	14272	20537	726	1749	0	8359
318	36	1	12595	8492	727	655	1	8359
319	15	1	11387	21474	709	115	0	8359
320	34	1	15106	22278	209	571	0	8359
321	20	1	8441	8631	376	203	2	8359
322	18	1	11471	14858	127	226	1	8359
323	35	1	12942	10	435	656	0	8359
324	54	1	13123	19006	737	1824	0	8359
325	55	1	13569	13168	1242	1872	1	8359
326	43	1	10155	14284	228	1020	1	8359
327	19	1	13434	14969	222	220	0	8359
328	56	1	8205	15312	2198	1760	0	8359
329	22	1	12933	11440	1251	204	0	8359
330	20	1	13925	12653	399	219	0	8359
331	15	1	10720	19414	710	112	0	8359
332	26	1	12151	6533	208	352	0	8359
333	54	1	11821	14551	745	1904	0	8359
334	34	1	9320	22699	232	653	2	8359
335	36	1	10907	9561	725	646	0	8359
336	12	1	9645	3730	128	117	0	8422
337	54	1	8334	16431	708	1857	2	8422
338	15	1	7754	18127	647	106	0	8422
339	22	1	11081	11746	1323	212	0	8422
340	18	1	13409	15631	144	235	0	8422
341	54	1	14299	16952	719	1833	0	8422
342	63	1	12157	10857	404	3154	0	8422
343	27	1	12593	22259	449	407	0	8422
344	78	1	12375	9224	4091	5372	0	8422
345	78	1	9946	2251	3914	5505	0	8422
346	43	1	9693	13666	224	1075	1	8422
347	0	0	7068	8170	207	350	0	8422
348	12	1	9071	3972	125	109	1	8422
349	0	0	20234	9034	231	357	0	8422
350	52	1	14131	16128	212	1802	0	8422
351	14	1	12875	7466	395	117	0	8422
352	12	1	13898	3334	130	115	0	8422
353	27	1	14263	21175	404	376	0	8422
354	26	1	13596	8975	217	344	1	8422
355	38	1	15101	15083	2200	602	0	8422
356	21	1	12837	7745	713	210	1	8422
357	14	1	12306	8880	394	115	2	8422
358	33	1	9315	14010	116	606	0	8422
359	19	1	11508	14305	219	209	0	8422
360	0	0	7313	5931	672	607	0	8562
361	27	1	10982	17674	416	384	0	8562
362	14	1	17167	8902	392	110	0	8562
363	63	1	9649	10807	396	2936	1	8562
364	27	1	11320	21039	393	357	0	8562
365	56	1	15605	20161	2308	1789	0	8562
366	27	1	11050	18593	400	358	1	8562
367	56	1	8501	16552	2223	1720	0	8562
368	51	1	12859	3236	125	1652	0	8562
369	19	1	10762	14793	226	222	0	8562
370	14	1	10484	11140	391	116	0	8562
371	52	1	13906	15674	216	1825	0	8562
372	33	1	10933	12391	131	658	0	8562
373	34	1	9736	18363	215	597	0	8562
374	52	1	16829	15814	224	1682	0	8562
375	0	1	17577	17058	1289	694	0	8562
376	56	1	13592	19632	2363	1876	0	8562
377	15	1	12165	19212	707	119	0	8562
378	28	1	9778	8434	640	346	1	8562
379	34	1	14275	22709	234	618	0	8562
380	63	1	19060	11868	382	3015	0	8562
381	27	1	13391	20403	471	424	0	8562
382	56	1	9402	19993	2361	1814	0	8562
383	63	1	10991	11149	395	2938	0	8562
384	38	1	10699	12859	2236	602	0	8656
385	51	1	12199	4537	126	1758	0	8656
386	25	1	11689	19159	133	360	0	8656
387	34	1	14386	23081	238	620	0	8656
388	13	1	13034	8510	223	112	0	8656
389	21	1	8370	8602	718	210	0	8656
390	55	1	18312	11985	1369	1917	0	8656
391	26	1	10825	6991	215	353	2	8656
392	55	1	8616	12891	1368	1901	0	8656
393	18	1	17138	16382	127	230	0	8656
394	52	1	8516	15985	211	1772	0	8656
395	30	1	13658	5925	2199	341	0	8656
396	0	1	8358	4471	9	0	0	8656
397	15	1	13943	23209	719	122	0	8656
398	51	1	8654	4265	127	1858	0	8656
399	52	1	12020	14667	222	1876	0	8656
400	22	1	10553	11554	1266	198	0	8656
401	35	1	16006	8153	379	619	0	8656
402	21	1	13578	8891	694	208	0	8656
403	20	1	17557	10097	407	207	0	8656
404	52	1	10543	16823	218	1792	0	8656
405	38	1	9205	13284	2356	632	0	8656
406	35	1	13965	9030	438	688	0	8656
407	63	1	11880	11679	381	2966	0	8656
408	30	1	13382	6740	2148	339	0	8734
409	0	1	10256	16855	515	85	0	8734
410	51	1	11087	5469	131	1906	1	8734
411	56	1	13882	20361	2333	1757	0	8734
412	63	1	12707	10784	397	3225	0	8734
413	15	1	10756	19741	692	107	0	8734
414	0	0	20675	9323	658	608	0	8734
415	15	1	11302	20204	717	107	0	8734
416	33	1	16728	15748	132	647	0	8734
417	26	1	8811	7551	231	385	0	8734
418	78	1	13623	10588	4076	5284	0	8734
419	29	1	11478	18136	1254	349	0	8734
420	33	1	10446	16808	137	664	0	8734
421	55	1	9321	13488	1259	1748	0	8734
422	63	1	13453	11530	388	3242	0	8734
423	35	1	11133	7351	413	615	0	8734
424	18	1	7997	14695	115	212	0	8734
425	25	1	11159	21809	123	365	0	8734
426	63	1	10497	11102	381	3084	0	8734
427	78	1	11228	9222	4195	5551	0	8734
428	35	1	11378	9134	417	681	0	8734
429	19	1	8317	14026	204	200	3	8734
430	13	1	13229	10670	221	120	0	8734
431	33	1	15611	12255	133	621	0	8734
432	63	1	11928	12136	396	3141	0	8844
433	30	1	12457	5955	2195	338	0	8844
434	77	1	11961	11807	2359	5653	0	8844
435	20	1	15664	7571	416	202	0	8844
436	29	1	12569	18583	1253	331	0	8844
437	55	1	12805	12894	1320	1932	0	8844
438	55	1	15652	12789	1299	1898	0	8844
439	51	1	13334	7441	122	1725	0	8844
440	33	1	10166	13783	123	611	0	8844
441	12	1	15389	3886	126	112	0	8844
442	20	1	12469	7443	410	206	0	8844
443	63	1	8661	10098	384	2980	0	8844
444	54	1	12707	17390	697	1823	0	8844
445	0	1	8960	11368	169	828	0	8844
446	21	1	9841	7821	695	203	0	8844
447	27	1	11767	19288	430	386	0	8844
448	15	1	11635	18649	703	116	0	8844
449	13	1	11647	8485	233	120	0	8844
450	20	1	11313	7094	384	214	0	8844
451	30	1	13080	6745	2149	341	0	8844
452	15	1	13878	17904	739	110	0	8844
453	0	0	25132	28711	1721	2834	0	8844
454	52	1	12297	15219	223	1874	0	8844
455	61	1	13287	7628	124	3046	0	8844
456	20	1	11503	8544	409	231	2	8953
457	63	1	8862	10488	365	3111	0	8953
458	19	1	14693	15170	226	207	2	8953
459	22	1	9276	11702	1175	193	0	8953
460	26	1	11177	7360	211	365	0	8953
461	61	1	11391	8556	130	3225	0	8953
462	13	1	13107	8727	215	114	0	8953
463	28	1	12096	9061	609	327	0	8953
464	0	1	12999	21650	899	145	0	8953
465	12	1	13813	3721	123	117	0	8953
466	36	1	13563	7607	757	647	3	8953
467	27	1	12782	18798	425	363	0	8953
468	36	1	11299	9696	674	615	0	8953
469	20	1	8100	7880	402	216	0	8953
470	61	1	11422	8183	132	3007	0	8953
471	26	1	10434	8215	220	357	0	8953
472	28	1	9507	8671	611	333	0	8953
473	25	1	10098	22186	136	376	0	8953
474	15	1	14299	19932	739	123	0	8953
475	12	1	13260	4775	140	110	0	8953
476	56	1	13170	20654	2340	1884	0	8953
477	55	1	12709	11729	1286	1951	1	8953
478	35	1	9089	8442	404	609	0	8953
479	27	1	12726	18194	398	350	0	8953
480	25	1	12934	20820	130	372	1	9047
481	63	1	12304	13031	371	2912	0	9047
482	55	1	10221	11873	1310	1963	0	9047
483	0	1	13122	25172	269	754	0	9047
484	20	1	8789	11504	450	241	0	9047
485	12	1	9185	9309	124	123	0	9047
486	0	0	21895	5224	141	1739	0	9047
487	34	1	9772	20423	214	631	0	9047
488	18	1	12355	15546	132	241	0	9047
489	12	1	10913	3754	127	116	1	9047
490	63	1	13612	11598	357	2958	1	9047
491	20	1	10464	7722	404	228	3	9047
492	29	1	12250	17962	1317	366	0	9047
493	56	1	8896	15669	2432	1929	0	9047
494	33	1	9391	10944	133	632	0	9047
495	27	1	9877	19855	402	351	0	9047
496	43	1	8118	11619	230	1096	0	9047
497	22	1	19301	26182	1377	216	0	9047
498	35	1	11328	8895	389	658	1	9047
499	22	1	8425	7805	1313	200	0	9047
500	61	1	11149	7839	128	2960	0	9047
501	26	1	14489	10631	225	362	0	9047
502	56	1	12305	22192	2347	1727	0	9047
503	61	1	11238	7359	118	3043	0	9047
504	12	1	15335	4231	142	117	0	9156
505	15	1	14303	22519	674	107	0	9156
506	12	1	9266	3963	132	120	0	9156
507	18	1	9820	14961	121	216	0	9156
508	33	1	10458	16654	128	633	0	9156
509	15	1	12179	19357	681	111	0	9156
510	36	1	11141	8629	681	630	0	9156
511	30	1	8822	6678	2200	342	0	9156
512	13	1	11275	9013	215	113	0	9156
513	25	1	14094	24771	131	367	0	9156
514	0	1	17257	16532	3022	815	0	9156
515	61	1	8424	6219	118	2979	0	9156
516	20	1	11479	8776	440	224	0	9156
517	0	1	14893	6048	165	2320	0	9156
518	19	1	9032	14636	224	215	0	9156
519	13	1	7554	9224	202	109	0	9156
520	54	1	10803	17689	677	1674	0	9156
521	14	1	15601	9047	424	121	0	9156
522	55	1	12087	13284	1242	1836	0	9156
523	19	1	9192	12141	228	217	0	9156
524	26	1	19209	8591	241	370	1	9156
525	36	1	15049	10768	678	599	0	9156
526	52	1	18445	17898	238	1927	0	9156
527	30	1	13517	6445	2209	353	0	9156
528	15	1	10858	18737	757	120	0	9265
529	0	1	15879	24821	255	737	0	9265
530	63	1	11520	12652	398	3215	0	9265
531	43	1	12071	14320	237	1112	0	9265
532	77	1	8177	11652	2272	5556	0	9265
533	27	1	11818	20065	419	366	0	9265
534	61	1	10546	7483	122	3058	0	9265
535	21	1	13100	7949	712	211	0	9265
536	12	1	12802	4604	128	116	0	9265
537	25	1	16998	19952	136	347	0	9265
538	21	1	9088	7000	718	209	0	9265
539	0	1	16847	4690	167	143	0	9265
540	0	0	5950	3846	7	0	0	9265
541	52	1	10465	6	207	1727	0	9265
542	21	1	17452	8141	724	222	0	9265
543	38	1	8411	12681	2402	612	0	9265
544	29	1	10564	21508	1313	362	0	9265
545	35	1	16211	8593	370	604	0	9265
546	29	1	11142	18620	1242	348	0	9265
547	25	1	9580	20025	123	366	0	9265
548	15	1	9086	19066	697	114	0	9265
549	52	1	8740	15057	220	1803	0	9265
550	0	1	9391	4720	13	0	0	9265
551	35	1	12055	8213	390	665	0	9265
552	20	1	16795	8502	388	197	0	9375
553	27	1	12049	19338	424	375	0	9375
554	18	1	11347	14199	126	225	0	9375
555	13	1	11342	12	233	121	2	9375
556	15	1	10686	20535	735	117	0	9375
557	12	1	9168	3888	124	111	0	9375
558	0	1	12391	8751	931	277	0	9375
559	15	1	11059	19494	709	115	0	9375
560	19	1	10228	15562	227	206	0	9375
561	27	1	12299	19565	406	345	0	9375
562	27	1	9149	18833	382	346	0	9375
563	26	1	11789	8584	213	361	0	9375
564	43	1	11847	14235	228	1023	0	9375
565	12	1	10895	6227	128	117	3	9375
566	33	1	13958	14820	141	658	0	9375
567	36	1	10654	7622	731	642	2	9375
568	20	1	10724	10082	432	222	0	9375
569	38	1	8678	13188	2398	671	1	9375
570	25	1	11971	20722	123	353	1	9375
571	36	1	11113	6718	735	615	0	9375
572	20	1	12712	7638	420	211	0	9375
573	25	1	8964	21071	120	364	0	9375
574	34	1	13730	23271	220	622	0	9375
575	35	1	9330	8194	377	650	0	9375
576	13	1	11066	8845	215	120	0	9453
577	21	1	15328	8287	709	217	0	9453
578	29	1	8554	19312	1348	367	0	9453
579	21	1	13092	8351	719	200	0	9453
580	63	1	12023	12009	384	3106	0	9453
581	34	1	9243	23871	208	620	1	9453
582	43	1	11112	13025	222	976	0	9453
583	0	1	8311	13857	2891	761	0	9453
584	30	1	11783	6043	2182	361	0	9453
585	0	0	7488	6331	117	2928	0	9453
586	19	1	10388	13042	228	218	0	9453
587	33	1	10981	16090	132	639	1	9453
588	51	1	10013	4399	129	1708	0	9453
589	21	1	11624	8410	740	223	0	9453
590	22	1	12658	12201	1346	215	0	9453
591	54	1	8756	15280	655	1710	0	9453
592	0	0	21667	15691	247	1775	0	9453
593	43	1	9108	13873	202	1028	1	9453
594	63	1	9349	1	393	3120	1	9453
595	21	1	10499	7928	728	214	1	9453
596	54	1	9958	18088	707	1834	0	9453
597	26	1	13917	8288	233	358	0	9453
598	22	1	14993	12339	1279	206	0	9453
599	15	1	11042	18139	676	111	0	9453
600	12	1	9309	3310	120	109	0	9500
601	14	1	13261	9028	419	125	0	9500
602	26	1	10776	8641	230	355	0	9500
603	36	1	8590	7673	675	592	0	9500
604	20	1	12615	8269	410	221	0	9500
605	20	1	12625	8386	402	206	0	9500
606	27	1	13820	20752	393	358	0	9500
607	27	1	8575	17605	406	366	0	9500
608	28	1	9194	9536	704	375	0	9500
609	12	1	9344	4174	126	119	0	9500
610	51	1	12216	5160	146	1943	0	9500
611	12	1	9914	4190	120	109	0	9500
612	77	1	9691	12770	2390	5830	1	9500
613	38	1	13550	13833	2219	598	0	9500
614	54	1	11184	16	715	1883	0	9500
615	35	1	10482	8625	356	594	0	9500
616	27	1	12912	20175	398	362	0	9500
617	35	1	11102	8179	403	649	0	9500
618	63	1	12148	12100	409	2996	0	9500
619	12	1	10151	4244	127	120	0	9500
620	22	1	9005	11757	1316	202	0	9500
621	22	1	11672	12132	1323	208	0	9500
622	21	1	13026	8395	718	209	0	9500
623	15	1	13160	18442	709	114	0	9500
624	25	1	10306	21060	124	362	0	9687
625	38	1	8917	13701	2291	630	0	9687
626	35	1	9626	8236	382	634	1	9687
627	43	1	11655	13696	229	1064	0	9687
628	29	1	13764	17098	1147	318	0	9687
629	56	1	11615	18985	2252	1790	0	9687
630	21	1	8267	8199	752	215	0	9687
631	25	1	8505	20772	122	332	1	9687
632	15	1	11870	21702	677	110	0	9687
633	0	0	6375	2896	8	0	0	9687
634	27	1	13607	17319	406	348	0	9687
635	27	1	11388	19296	383	354	0	9687
636	21	1	11925	8952	686	201	0	9687
637	28	1	11696	8657	678	353	2	9687
638	19	1	10884	16161	231	224	0	9687
639	61	1	9604	8178	129	3204	0	9687
640	52	1	11528	13855	234	1955	0	9687
641	27	1	15860	19331	397	353	0	9687
642	15	1	11196	20849	742	109	0	9687
643	77	1	9986	11941	2312	5685	0	9687
644	27	1	11899	17266	375	342	0	9687
645	54	1	11613	18628	750	1838	0	9687
646	15	1	10109	17546	702	112	0	9687
647	78	1	13465	9584	4208	5591	0	9687
648	63	1	16132	13146	402	3295	0	9781
649	63	1	13884	12495	371	2998	0	9781
650	13	1	12275	9078	219	118	0	9781
651	43	1	10271	14142	200	977	0	9781
652	29	1	10893	18551	1368	390	0	9781
653	12	1	14134	4224	127	114	0	9781
654	14	1	11582	9656	402	119	0	9781
655	12	1	12340	4224	126	116	0	9781
656	36	1	11693	9980	666	594	0	9781
657	56	1	12043	19734	2470	1990	1	9781
658	29	1	12923	16841	1249	364	0	9781
659	55	1	11216	11878	1251	1883	0	9781
660	27	1	9125	17276	365	332	0	9781
661	28	1	13620	8918	677	359	0	9781
662	51	1	9134	5613	124	1767	0	9781
663	61	1	11815	8032	133	3001	0	9781
664	22	1	11922	11184	1294	207	1	9781
665	29	1	12120	18307	1378	363	0	9781
666	36	1	8783	7529	726	652	0	9781
667	61	1	10316	8	122	3038	0	9781
668	21	1	11531	8735	697	205	1	9781
669	12	1	12413	4284	135	121	0	9781
670	21	1	10781	9702	683	204	1	9781
671	56	1	10147	18465	2221	1775	0	9781
672	26	1	10629	7663	242	397	0	9875
673	13	1	9118	9272	203	111	0	9875
674	15	1	12728	18820	700	110	0	9875
675	0	0	7132	10646	1394	217	0	9875
676	63	1	16077	10997	366	2950	0	9875
677	12	1	13316	3980	128	119	0	9875
678	54	1	12012	16426	698	1862	0	9875
679	33	1	11345	14675	126	629	0	9875
680	14	1	11292	10390	418	120	0	9875
681	55	1	16099	13217	1245	1827	0	9875
682	18	1	8317	14192	119	215	0	9875
683	34	1	14261	23691	230	605	0	9875
684	14	1	14729	8857	388	116	0	9875
685	63	1	15335	11569	379	3052	0	9875
686	27	1	11335	18309	412	363	1	9875
687	13	1	12816	9675	222	113	0	9875
688	55	1	10698	11889	1191	1792	0	9875
689	14	1	11967	9195	396	114	0	9875
690	33	1	10406	15595	122	661	0	9875
691	55	1	12702	12568	1285	1918	1	9875
692	25	1	9898	20499	122	375	0	9875
693	27	1	15908	19318	412	366	1	9875
694	36	1	12836	7869	735	594	0	9875
695	30	1	11588	7457	2189	360	4	9875
696	19	1	11361	12710	234	225	0	9953
697	63	1	11444	12428	384	3127	0	9953
698	63	1	12476	12258	375	2902	0	9953
699	38	1	10748	14204	2328	656	0	9953
700	54	1	8589	14685	702	1781	0	9953
701	22	1	10339	11058	1314	208	0	9953
702	26	1	13106	9099	225	353	0	9953
703	26	1	11591	8342	224	370	0	9953
704	54	1	7689	16369	672	1780	0	9953
705	15	1	9607	18303	674	121	0	9953
706	0	1	10473	0	150	3834	2	9953
707	61	1	15817	7353	137	3162	0	9953
708	21	1	11535	8211	704	207	0	9953
709	19	1	11637	14114	221	211	0	9953
710	14	1	17684	8945	414	123	0	9953
711	0	0	26028	15902	211	63	0	9953
712	15	1	10233	17894	665	112	0	9953
713	35	1	13578	8201	376	616	0	9953
714	27	1	10902	19115	389	357	0	9953
715	27	1	10462	19894	404	365	0	9953
716	77	1	10827	14212	2465	5889	0	9953
717	63	1	16332	11615	386	3153	0	9953
718	38	1	11094	14400	2449	643	0	9953
719	12	1	9774	4541	118	113	0	9953
720	25	1	10669	23669	125	375	0	10015
721	0	0	22147	9393	4048	5654	0	10015
722	77	1	12169	13533	2240	5240	0	10015
723	30	1	10046	6092	2171	361	0	10015
724	52	1	12650	14632	224	1747	0	10015
725	63	1	12832	13145	366	3042	0	10015
726	15	1	10165	19348	677	111	0	10015
727	15	1	8957	19317	676	105	0	10015
728	56	1	11358	20696	2361	1866	0	10015
729	43	1	10820	15846	212	1020	0	10015
730	33	1	13648	14571	137	679	0	10015
731	54	1	8556	16594	714	1791	1	10015
732	14	1	12584	10462	395	113	0	10015
733	78	1	11971	9336	3896	5372	0	10015
734	13	1	14262	9349	240	118	0	10015
735	77	1	12602	13970	2274	5543	0	10015
736	14	1	9249	8466	402	115	0	10015
737	36	1	17255	8779	741	651	0	10015
738	18	1	16407	15336	125	219	0	10015
739	38	1	10174	12616	2307	634	0	10015
740	78	1	11254	10009	4092	5539	0	10015
741	34	1	11696	22923	241	661	0	10015
742	77	1	13839	15094	2221	5418	0	10015
743	43	1	9851	12547	221	1021	0	10015
744	14	1	13814	0	405	118	0	10094
745	52	1	8263	15385	209	1810	0	10094
746	21	1	15395	8185	689	197	0	10094
747	33	1	14755	15465	136	638	0	10094
748	56	1	12843	18957	2472	1858	0	10094
749	15	1	9183	20107	719	113	0	10094
750	0	0	27516	16864	1381	426	0	10094
751	26	1	14320	8323	237	374	0	10094
752	27	1	11485	19205	442	403	0	10094
753	19	1	12699	13919	214	207	0	10094
754	0	0	21144	15350	247	216	0	10094
755	15	1	9129	20603	689	112	2	10094
756	28	1	8975	8954	817	435	0	10094
757	38	1	11265	9901	2531	686	0	10094
758	18	1	9950	18361	118	218	0	10094
759	43	1	14175	14421	236	1111	0	10094
760	51	1	15055	6455	135	1813	0	10094
761	51	1	11295	6392	127	1801	0	10094
762	36	1	14543	4959	692	647	0	10094
763	20	1	10287	7660	418	224	0	10094
764	26	1	9373	7106	211	354	0	10094
765	21	1	8225	162	696	202	0	10094
766	26	1	8283	7138	223	379	2	10094
767	56	1	8904	17180	2127	1701	0	10094
768	18	1	13411	12929	128	217	0	10203
769	30	1	8963	6378	2275	366	0	10203
770	61	1	10220	7747	129	3250	0	10203
771	51	1	12468	4937	128	1781	0	10203
772	52	1	16011	12158	231	1736	0	10203
773	15	1	9530	18453	765	115	0	10203
774	36	1	11593	7680	716	619	0	10203
775	54	1	11826	16097	752	1851	0	10203
776	52	1	10662	16099	217	1817	0	10203
777	26	1	13166	8942	215	341	0	10203
778	56	1	17174	22043	2345	1857	0	10203
779	27	1	11821	18819	418	349	0	10203
780	61	1	10645	7010	127	2888	0	10203
781	54	1	10369	15820	709	1720	0	10203
782	54	1	9872	16867	685	1835	1	10203
783	78	1	12007	8623	4230	5901	0	10203
784	52	1	11876	14358	221	1845	1	10203
785	63	1	12011	11711	407	2946	0	10203
786	19	1	14683	16681	210	201	0	10203
787	56	1	11378	16036	2442	1779	1	10203
788	15	1	15012	21965	721	118	1	10203
789	0	0	6907	20008	119	366	0	10203
790	15	1	12943	17691	683	110	0	10203
791	63	1	10318	11012	398	3325	0	10203
792	26	1	10229	8684	205	357	0	10297
793	22	1	10707	10393	1358	209	0	10297
794	63	1	11409	11473	411	3082	0	10297
795	63	1	14398	11702	390	3163	0	10297
796	52	1	10817	14832	228	1887	0	10297
797	28	1	14023	9495	647	345	1	10297
798	38	1	11429	12276	2440	669	0	10297
799	26	1	11369	9827	228	374	0	10297
800	19	1	12234	13932	233	227	0	10297
801	0	1	8776	3639	10	0	0	10297
802	20	1	16345	7839	402	224	0	10297
803	30	1	12717	7048	2221	367	0	10297
804	51	1	10638	5674	120	1668	1	10297
805	19	1	13965	13719	222	209	0	10297
806	12	1	9220	3616	114	108	0	10297
807	15	1	14534	22332	730	116	0	10297
808	35	1	10970	8402	401	625	0	10297
809	35	1	14281	8026	404	652	0	10297
810	30	1	11236	5995	2249	341	0	10297
811	63	1	8820	11703	393	3085	0	10297
812	25	1	11808	20046	132	361	0	10297
813	15	1	11246	22717	765	113	0	10297
814	15	1	17422	21069	701	116	0	10297
815	55	1	10644	12352	1291	1922	0	10297
816	36	1	10560	8397	714	618	0	10375
817	34	1	14791	20587	218	611	0	10375
818	38	1	10592	12913	2265	593	0	10375
819	55	1	10713	12897	1261	1922	1	10375
820	19	1	10218	13435	229	220	0	10375
821	28	1	11412	8328	681	373	0	10375
822	21	1	12701	8497	676	200	0	10375
823	25	1	8441	21019	120	349	0	10375
824	33	1	11176	15716	127	628	1	10375
825	0	0	7180	9587	1273	200	0	10375
826	54	1	11903	25313	728	1829	1	10375
827	61	1	14324	7776	130	3208	0	10375
828	29	1	10358	19788	1217	340	0	10375
829	36	1	11031	7284	705	585	0	10375
830	33	1	12822	14923	141	632	0	10375
831	56	1	9940	17648	2218	1781	0	10375
832	38	1	9590	14836	2334	617	2	10375
833	28	1	12674	8451	748	387	0	10375
834	35	1	12898	8710	417	637	0	10375
835	63	1	8541	11530	368	3078	0	10375
836	14	1	15915	10292	429	122	0	10375
837	0	0	21003	15185	255	210	0	10375
838	35	1	11821	9167	417	684	0	10375
839	19	1	14854	13527	227	207	1	10375
840	20	1	8978	8609	406	221	2	10453
841	27	1	13828	17291	426	393	1	10453
842	0	0	7353	20329	1183	319	0	10453
843	26	1	13103	8904	227	351	0	10453
844	18	1	13317	15961	120	223	0	10453
845	34	1	13750	23488	233	657	0	10453
846	36	1	13316	10014	691	613	0	10453
847	18	1	13359	16747	123	220	0	10453
848	20	1	9302	9753	404	219	0	10453
849	20	1	10552	7464	393	221	0	10453
850	0	1	16397	9207	30	0	0	10453
851	29	1	9584	18283	1236	348	0	10453
852	38	1	13115	14342	2349	633	0	10453
853	29	1	10500	18692	1224	350	0	10453
854	61	1	16991	6927	125	3133	0	10453
855	21	1	10966	8518	699	203	0	10453
856	36	1	14651	9198	723	662	0	10453
857	0	1	19051	15290	1468	783	0	10453
858	15	1	11604	20421	717	113	1	10453
859	18	1	15417	13919	136	225	1	10453
860	77	1	12646	11732	2355	5572	0	10453
861	0	1	13423	22685	867	138	0	10453
862	54	1	10445	17845	691	1798	0	10453
863	63	1	8196	10181	374	3005	0	10453
864	63	1	13017	8	405	3200	0	10562
865	14	1	11147	9364	416	123	0	10562
866	20	1	14297	8285	426	233	0	10562
867	25	1	11642	20117	127	354	0	10562
868	27	1	9581	17867	390	350	0	10562
869	21	1	13637	7138	704	205	0	10562
870	54	1	10680	17986	670	1721	0	10562
871	36	1	10417	8701	684	586	0	10562
872	35	1	11518	8513	398	633	1	10562
873	19	1	12967	13765	228	215	0	10562
874	0	0	26355	25710	797	427	0	10562
875	13	1	11636	9250	239	115	0	10562
876	19	1	12367	13727	207	202	0	10562
877	12	1	9286	3453	126	108	0	10562
878	43	1	11104	14376	236	1075	0	10562
879	20	1	15323	9402	433	228	0	10562
880	56	1	12616	19214	2340	1885	0	10562
881	28	1	14211	9589	697	346	0	10562
882	27	1	13458	19998	362	324	0	10562
883	13	1	13097	7897	226	115	0	10562
884	33	1	13823	15278	132	665	0	10562
885	55	1	9914	12648	1295	1932	0	10562
886	43	1	12125	15566	219	1056	0	10562
887	56	1	10744	19580	2299	1733	0	10562
888	54	1	13317	17726	654	1680	0	10625
889	43	1	14451	12354	257	1116	0	10625
890	20	1	10491	8081	399	221	0	10625
891	54	1	10165	18094	756	1945	0	10625
892	25	1	11196	6703	125	382	0	10625
893	18	1	8682	16019	121	233	0	10625
894	78	1	12865	9186	3898	5211	0	10625
895	34	1	14170	22462	235	640	0	10625
896	25	1	10474	22353	128	375	0	10625
897	12	1	10231	4079	124	112	0	10625
898	0	0	6865	13864	215	1011	0	10625
899	77	1	8781	13898	2311	5638	0	10625
900	63	1	15338	8693	399	3180	0	10625
901	35	1	10574	8982	394	642	0	10625
902	0	1	15610	23992	290	815	2	10625
903	20	1	9193	8026	392	219	0	10625
904	22	1	11421	12107	1283	189	0	10625
905	54	1	9570	18391	675	1770	0	10625
906	18	1	13899	13688	132	224	0	10625
907	12	1	11925	4782	129	120	0	10625
908	77	1	10963	10557	2386	5549	0	10625
909	20	1	8668	8344	390	216	0	10625
910	38	1	8707	3	2305	627	0	10625
911	51	1	13369	8720	134	1700	2	10625
912	36	1	10660	7950	685	582	0	10703
913	36	1	11769	7283	687	650	0	10703
914	51	1	12415	8606	137	1837	0	10703
915	63	1	16217	11788	376	3019	0	10703
916	27	1	12346	13941	403	368	2	10703
917	15	1	12726	21615	701	108	0	10703
918	38	1	10855	13889	2279	626	0	10703
919	34	1	9567	11	210	631	0	10703
920	78	1	9990	9799	3906	5285	0	10703
921	0	1	11838	15377	2792	742	0	10703
922	25	1	10054	21130	126	378	0	10703
923	13	1	11702	9160	226	127	0	10703
924	36	1	10546	10485	647	570	0	10703
925	54	1	12520	16754	731	1841	0	10703
926	22	1	8951	9727	1208	194	0	10703
927	20	1	10390	10039	386	208	2	10703
928	26	1	12062	8035	224	363	0	10703
929	63	1	8920	10778	396	3229	0	10703
930	33	1	10017	14277	135	692	0	10703
931	0	1	16320	6595	158	2184	0	10703
932	54	1	10262	13983	692	1740	0	10703
933	18	1	12633	15586	121	216	0	10703
934	33	1	13007	16206	129	627	0	10703
935	38	1	18889	14774	2428	601	0	10703
936	63	1	12378	9029	439	3168	0	10781
937	61	1	12386	6741	125	3106	0	10781
938	38	1	14807	14720	2274	627	0	10781
939	29	1	15015	17099	1316	351	0	10781
940	20	1	8697	8026	386	214	0	10781
941	12	1	9659	4570	130	122	0	10781
942	77	1	10894	12690	2215	5462	0	10781
943	33	1	11760	13040	139	674	1	10781
944	0	1	10174	13096	444	1173	0	10781
945	12	1	11688	3938	123	110	0	10781
946	77	1	13519	12582	2289	5255	0	10781
947	61	1	13144	7432	128	3065	0	10781
948	0	0	24994	32741	1594	1221	0	10781
949	15	1	11715	18901	680	116	0	10781
950	12	1	10131	3579	118	114	0	10781
951	12	1	11118	3695	121	120	0	10781
952	19	1	11245	13507	232	216	0	10781
953	30	1	14032	3825	2109	337	0	10781
954	54	1	11262	15250	728	1857	0	10781
955	29	1	14290	18146	1517	393	0	10781
956	61	1	12375	7094	129	3113	0	10781
957	21	1	13636	8100	687	201	0	10781
958	27	1	12549	17489	384	349	0	10781
959	28	1	13248	8757	674	341	0	10781
960	13	1	12948	9564	216	109	0	10875
961	61	1	11999	4938	133	3262	0	10875
962	56	1	14130	22043	2219	1758	0	10875
963	12	1	9441	4637	127	113	0	10875
964	28	1	14729	9032	719	365	0	10875
965	20	1	13531	9232	384	205	0	10875
966	56	1	14044	19902	2379	1917	1	10875
967	0	0	20589	21729	2568	1977	0	10875
968	77	1	11012	10719	2107	5159	0	10875
969	13	1	9211	8481	222	111	0	10875
970	43	1	8379	15512	234	1151	2	10875
971	22	1	11189	12059	1274	199	0	10875
972	26	1	12704	10033	219	343	0	10875
973	0	0	20891	16834	403	217	0	10875
974	78	1	10920	9541	3726	5284	0	10875
975	54	1	11247	18382	723	1830	0	10875
976	13	1	10330	9342	221	120	0	10875
977	43	1	12583	14684	234	1079	0	10875
978	34	1	9658	23828	225	618	0	10875
979	22	1	9795	11816	1400	211	0	10875
980	29	1	12439	19679	1258	354	0	10875
981	35	1	12979	9905	391	643	0	10875
982	78	1	14673	7601	3977	5056	0	10875
983	43	1	9614	13595	222	1084	0	10875
984	77	1	9412	12196	2419	5566	0	10969
985	54	1	13884	17709	724	1711	0	10969
986	35	1	13953	9901	364	594	0	10969
987	56	1	15017	19760	2300	1689	1	10969
988	15	1	15236	19461	757	119	0	10969
989	12	1	11189	4126	123	116	0	10969
990	19	1	11572	14690	227	206	0	10969
991	77	1	9675	13263	2280	5470	0	10969
992	36	1	12870	8508	701	605	0	10969
993	30	1	9989	3938	2061	333	0	10969
994	20	1	10404	6650	423	222	1	10969
995	27	1	9036	20542	412	374	0	10969
996	13	1	11329	9403	230	111	0	10969
997	28	1	9965	7764	691	377	0	10969
998	52	1	8411	13417	198	1731	0	10969
999	36	1	18268	11141	720	644	0	10969
1000	15	1	11143	20669	709	114	0	10969
1001	56	1	10291	18903	2300	1838	0	10969
1002	15	1	15702	22111	729	118	0	10969
1003	54	1	12119	19814	720	1769	0	10969
1004	27	1	14257	20305	424	369	0	10969
1005	0	1	14219	10204	277	464	0	10969
1006	63	1	10874	10867	391	3130	0	10969
1007	19	1	12767	14605	234	220	0	10969
1008	43	1	12258	15076	230	1112	0	11078
1009	78	1	10346	10008	3786	5079	0	11078
1010	0	1	11077	17623	381	1739	0	11078
1011	15	1	11447	16830	693	115	0	11078
1012	77	1	16143	16905	2344	5735	0	11078
1013	63	1	13064	11667	392	3116	0	11078
1014	21	1	8219	7345	687	207	0	11078
1015	13	1	11926	8086	235	122	0	11078
1016	54	1	16639	18342	743	1776	0	11078
1017	12	1	10787	4485	125	112	0	11078
1018	0	0	26011	15943	695	1124	0	11078
1019	38	1	8602	14192	2445	678	0	11078
1020	27	1	12257	22985	411	381	0	11078
1021	56	1	9863	19246	2294	1841	0	11078
1022	52	1	12152	15401	224	1881	1	11078
1023	28	1	9442	8059	698	358	0	11078
1024	0	1	18170	5687	29	0	2	11078
1025	26	1	10797	28439	225	368	1	11078
1026	21	1	8770	8320	717	207	0	11078
1027	63	1	9429	11028	409	3072	0	11078
1028	15	1	11611	19784	723	117	0	11078
1029	54	1	11744	16065	676	1784	0	11078
1030	0	0	24149	8566	234	3177	0	11078
1031	22	1	12942	11701	1109	178	3	11078
1032	43	1	8098	15463	213	1059	0	11156
1033	22	1	9884	11528	1332	213	0	11156
1034	36	1	9194	7073	726	609	0	11156
1035	14	1	11741	8820	399	117	0	11156
1036	38	1	15683	15622	2266	638	0	11156
1037	38	1	13268	14197	2182	570	1	11156
1038	12	1	11135	3570	131	113	0	11156
1039	20	1	11867	7479	411	211	0	11156
1040	43	1	10472	14100	209	1025	1	11156
1041	28	1	11765	8449	700	370	0	11156
1042	15	1	11084	16383	732	124	0	11156
1043	28	1	13240	9112	699	372	0	11156
1044	36	1	9666	8028	639	581	1	11156
1045	43	1	9262	14312	209	980	0	11156
1046	19	1	10757	14838	223	217	0	11156
1047	29	1	12600	18352	1328	374	0	11156
1048	51	1	12387	4582	139	1800	0	11156
1049	12	1	11897	4342	124	119	0	11156
1050	21	1	13924	8863	720	211	0	11156
1051	36	1	16531	8916	699	611	0	11156
1052	0	0	26522	28019	1355	217	0	11156
1053	18	1	10150	15184	119	212	0	11156
1054	56	1	9813	18545	2159	1727	0	11156
1055	34	1	11800	22032	215	602	0	11156
1056	13	1	8707	8510	218	114	0	11234
1057	35	1	12126	8205	400	623	0	11234
1058	13	1	19577	10253	234	117	0	11234
1059	0	0	25159	11089	813	318	0	11234
1060	52	1	12517	15358	228	1808	0	11234
1061	33	1	12651	16023	137	656	0	11234
1062	15	1	10719	18047	694	106	0	11234
1063	38	1	12762	14626	2403	606	0	11234
1064	63	1	11418	13690	393	3108	0	11234
1065	34	1	13657	22620	225	635	0	11234
1066	0	0	25817	30981	1281	3021	0	11234
1067	18	1	10057	16217	115	210	0	11234
1068	13	1	8845	8641	223	110	0	11234
1069	36	1	16178	9433	692	626	0	11234
1070	54	1	15860	22326	721	1710	0	11234
1071	20	1	11512	8953	399	226	1	11234
1072	78	1	17913	11341	3934	5258	0	11234
1073	52	1	9791	14038	202	1739	0	11234
1074	29	1	15323	18922	1346	370	0	11234
1075	51	1	15530	5532	130	1682	0	11234
1076	55	1	12602	13454	1256	1828	0	11234
1077	52	1	10298	15426	224	1888	0	11234
1078	36	1	13986	9241	679	592	0	11234
1079	29	1	11602	19422	1329	370	0	11234
1080	14	1	15066	11026	411	122	0	11312
1081	18	1	9623	15422	126	231	0	11312
1082	77	1	10164	12825	2214	5417	0	11312
1083	29	1	9854	15670	1284	365	0	11312
1084	52	1	12246	15343	240	1779	0	11312
1085	63	1	12919	13372	397	3228	0	11312
1086	18	1	13930	17068	120	215	0	11312
1087	30	1	9343	6321	2063	329	0	11312
1088	15	1	9660	15745	673	103	0	11312
1089	27	1	13493	20074	405	369	0	11312
1090	34	1	13496	23894	212	596	0	11312
1091	14	1	12539	7468	403	110	0	11312
1092	26	1	8943	9443	213	349	0	11312
1093	13	1	7807	8163	224	115	0	11312
1094	18	1	14806	15087	129	226	0	11312
1095	38	1	10506	12975	2378	616	0	11312
1096	56	1	15066	16810	2440	1876	0	11312
1097	33	1	8910	13140	148	649	0	11312
1098	56	1	13305	20689	2263	1801	0	11312
1099	43	1	9493	14661	226	1077	0	11312
1100	22	1	10945	10404	1216	193	0	11312
1101	61	1	12687	8309	118	2934	0	11312
1102	12	1	8223	3450	114	108	0	11312
1103	54	1	12581	16232	743	1962	0	11312
1104	54	1	10530	16798	722	1750	0	11390
1105	25	1	11022	24132	130	384	0	11390
1106	78	1	15134	9367	4267	5782	0	11390
1107	52	1	11042	16425	217	1845	0	11390
1108	12	1	12639	5576	131	125	0	11390
1109	12	1	15443	4096	128	108	0	11390
1110	21	1	12426	7499	685	208	0	11390
1111	20	1	11949	8188	380	218	0	11390
1112	27	1	9962	18902	385	348	3	11390
1113	12	1	12969	4445	125	113	0	11390
1114	12	1	9773	3599	130	113	1	11390
1115	19	1	10229	14199	227	216	0	11390
1116	27	1	16156	20812	415	389	0	11390
1117	51	1	13033	2401	135	1834	0	11390
1118	36	1	8635	6222	705	653	0	11390
1119	28	1	8806	8535	742	387	0	11390
1120	0	1	9400	18473	491	458	0	11390
1121	28	1	13408	9155	700	360	0	11390
1122	77	1	9424	14242	2465	6003	0	11390
1123	20	1	11759	7537	409	222	0	11390
1124	54	1	10435	16262	711	1757	0	11390
1125	22	1	14049	11768	1306	211	0	11390
1126	0	0	6728	3059	10	0	0	11390
1127	30	1	12556	5481	2007	322	0	11390
1128	18	1	13283	16727	122	214	0	11437
1129	29	1	11536	21697	1355	385	0	11437
1130	28	1	7831	7915	673	361	0	11437
1131	56	1	11057	18566	2242	1807	0	11437
1132	21	1	12141	663	723	194	0	11437
1133	78	1	11792	8953	4215	5472	0	11437
1134	33	1	15367	14771	142	651	0	11437
1135	0	1	11049	17388	477	436	0	11437
1136	22	1	9844	10936	1142	184	0	11437
1137	28	1	12415	9516	641	353	0	11437
1138	34	1	9134	22259	226	617	0	11437
1139	21	1	11973	7914	683	209	0	11437
1140	15	1	12183	18581	709	110	2	11437
1141	29	1	11186	17875	1312	360	0	11437
1142	0	0	21326	4538	231	3099	0	11437
1143	14	1	11111	7195	399	112	0	11437
1144	0	1	12185	17661	288	260	0	11437
1145	15	1	11268	19743	759	116	0	11437
1146	36	1	9229	7517	713	582	0	11437
1147	15	1	10930	19900	700	113	0	11437
1148	78	1	9031	9636	4303	5352	0	11437
1149	52	1	15686	16078	231	1794	0	11437
1150	15	1	9534	16177	675	104	0	11437
1151	13	1	7984	9606	218	111	0	11437
1152	36	1	12392	5600	732	657	0	11515
1153	19	1	12607	13907	209	195	0	11515
1154	0	0	25085	23535	232	435	0	11515
1155	20	1	15031	8611	395	207	0	11515
1156	20	1	13552	9103	384	218	0	11515
1157	27	1	12345	22076	378	343	0	11515
1158	35	1	17273	8030	400	641	0	11515
1159	12	1	12318	4365	122	115	0	11515
1160	13	1	13579	8728	252	115	0	11515
1161	35	1	13074	8810	411	632	0	11515
1162	12	1	12155	5989	137	119	0	11515
1163	34	1	12575	22105	220	645	0	11515
1164	22	1	11017	11262	1221	199	1	11515
1165	19	1	17197	14168	237	220	0	11515
1166	15	1	14649	17427	728	114	0	11515
1167	12	1	10581	3912	122	113	0	11515
1168	18	1	12936	17122	118	209	0	11515
1169	20	1	10960	8267	392	210	1	11515
1170	61	1	12187	8659	125	3088	0	11515
1171	35	1	10110	8507	394	655	0	11515
1172	78	1	12348	9309	4157	5342	0	11515
1173	13	1	15448	10874	223	111	0	11515
1174	43	1	9024	13219	217	1061	0	11515
1175	54	1	10087	17266	691	1812	0	11515
1176	36	1	10827	7184	649	589	0	11594
1177	25	1	9120	21346	133	391	0	11594
1178	27	1	14792	21345	396	358	0	11594
1179	0	0	6797	17226	397	364	0	11594
1180	18	1	9526	14376	115	207	0	11594
1181	21	1	13214	7881	732	206	0	11594
1182	56	1	13567	20853	2348	1886	0	11594
1183	54	1	10608	14140	685	1777	0	11594
1184	12	1	10515	4261	122	113	0	11594
1185	26	1	10983	6621	214	348	0	11594
1186	15	1	14511	18017	735	119	0	11594
1187	12	1	11570	4481	132	124	0	11594
1188	15	1	9055	18978	751	116	0	11594
1189	61	1	13218	8246	123	3033	0	11594
1190	61	1	11619	8169	138	3074	0	11594
1191	20	1	14874	8091	395	217	0	11594
1192	15	1	10487	20766	720	114	1	11594
1193	26	1	10376	6207	231	339	0	11594
1194	19	1	9346	15237	219	216	0	11594
1195	56	1	10942	18009	2324	1774	0	11594
1196	43	1	19922	15448	242	1019	0	11594
1197	20	1	14404	8097	406	223	0	11594
1198	0	0	23705	20815	709	630	0	11594
1199	30	1	10501	6190	2131	314	0	11594
1200	43	1	11794	16392	232	1107	0	11687
1201	25	1	15399	23635	130	365	0	11687
1202	43	1	11170	14639	217	1057	0	11687
1203	27	1	9468	19187	427	359	0	11687
1204	30	1	10733	5274	2263	337	0	11687
1205	43	1	11069	14953	226	1055	0	11687
1206	20	1	13247	7997	421	222	0	11687
1207	13	1	10318	9602	218	109	0	11687
1208	0	0	7038	3449	12	0	0	11687
1209	25	1	9137	19902	125	363	0	11687
1210	21	1	9411	8361	689	204	0	11687
1211	27	1	10436	21995	402	378	0	11687
1212	15	1	18830	23756	677	109	0	11687
1213	52	1	13261	15235	221	1807	0	11687
1214	52	1	11842	15838	223	1913	0	11687
1215	54	1	11522	16975	668	1700	0	11687
1216	15	1	10213	19803	722	115	0	11687
1217	29	1	15074	19568	1383	353	0	11687
1218	21	1	15125	8845	668	197	0	11687
1219	29	1	18773	17302	1250	343	0	11687
1220	51	1	10856	4559	122	1706	0	11687
1221	0	0	20363	16797	1395	419	0	11687
1222	55	1	13895	12680	1226	1850	0	11687
1223	77	1	8687	13	2306	5662	0	11687
1224	43	1	12762	13581	221	1067	0	11812
1225	27	1	10834	18136	391	367	0	11812
1226	61	1	14032	8213	125	3102	0	11812
1227	25	1	16857	22156	130	362	0	11812
1228	51	1	11458	4069	139	1687	1	11812
1229	18	1	10587	15849	121	223	0	11812
1230	27	1	11337	17819	430	358	1	11812
1231	61	1	11736	6720	130	3193	0	11812
1232	43	1	10943	4	220	1101	0	11812
1233	21	1	9335	8496	711	204	0	11812
1234	38	1	12785	13991	2341	626	0	11812
1235	15	1	11436	17565	690	109	0	11812
1236	13	1	8969	8559	224	110	1	11812
1237	52	1	13108	17911	226	1903	0	11812
1238	18	1	8713	13546	123	222	0	11812
1239	28	1	13302	9309	698	350	0	11812
1240	78	1	11981	11134	4081	5551	0	11812
1241	20	1	13699	9387	419	230	0	11812
1242	63	1	8668	12330	386	3090	0	11812
1243	28	1	10489	7633	657	347	0	11812
1244	27	1	11758	18947	415	352	0	11812
1245	0	0	26055	25231	2186	5131	0	11812
1246	13	1	11597	9521	231	121	0	11812
1247	36	1	12159	7085	729	596	0	11812
1248	27	1	13954	21058	399	356	0	11890
1249	61	1	11133	7227	133	3182	0	11890
1250	22	1	9714	9422	1290	204	0	11890
1251	27	1	12572	23841	408	342	0	11890
1252	30	1	12508	5420	2233	349	0	11890
1253	12	1	10663	3531	131	112	0	11890
1254	0	0	22123	25523	253	1137	0	11890
1255	19	1	10597	13967	222	216	0	11890
1256	13	1	14194	8284	239	120	0	11890
1257	27	1	18947	18836	401	356	0	11890
1258	54	1	13026	15981	686	1772	0	11890
1259	29	1	10638	18758	1351	379	0	11890
1260	15	1	10609	20068	727	119	0	11890
1261	56	1	12601	20349	2727	2088	0	11890
1262	28	1	15537	9671	589	294	0	11890
1263	13	1	11357	9637	237	126	0	11890
1264	51	1	16836	5477	137	1762	1	11890
1265	0	0	23440	9170	39	0	0	11890
1266	33	1	14666	14897	144	692	0	11890
1267	54	1	17880	15296	715	1856	0	11890
1268	19	1	12941	11998	236	228	0	11890
1269	0	1	8673	4192	11	0	0	11890
1270	22	1	10916	11241	1242	196	0	11890
1271	13	1	14154	8580	220	118	2	11890
1272	29	1	16558	21579	1339	366	0	11969
1273	25	1	13252	21730	116	315	0	11969
1274	15	1	17564	21038	676	110	0	11969
1275	26	1	13051	7141	213	353	0	11969
1276	43	1	10923	14046	220	1073	0	11969
1277	14	1	11529	8869	396	122	0	11969
1278	12	1	9431	4345	124	123	0	11969
1279	21	1	18651	9244	718	210	2	11969
1280	26	1	9491	9860	216	374	1	11969
1281	61	1	9177	6872	127	3209	1	11969
1282	61	1	14870	7229	140	3298	0	11969
1283	36	1	12198	11944	707	598	0	11969
1284	18	1	12399	16605	129	238	0	11969
1285	29	1	9753	18935	1279	365	0	11969
1286	0	1	14082	7006	177	2435	0	11969
1287	26	1	17735	9416	244	375	0	11969
1288	34	1	14013	23143	237	628	0	11969
1289	30	1	8713	3816	2121	337	0	11969
1290	12	1	9960	4070	126	118	0	11969
1291	33	1	15193	11511	140	663	0	11969
1292	12	1	8769	3485	117	111	0	11969
1293	63	1	11329	11326	409	3038	0	11969
1294	12	1	10147	8134	124	110	0	11969
1295	56	1	14191	20819	2340	1750	0	11969
1296	21	1	9354	8386	724	207	0	12031
1297	52	1	11647	16092	214	1790	0	12031
1298	38	1	9490	8913	2257	630	0	12031
1299	14	1	11318	9213	391	119	0	12031
1300	54	1	12732	17465	672	1770	0	12031
1301	19	1	7507	12642	207	208	0	12031
1302	35	1	11872	8741	413	631	2	12031
1303	18	1	11215	15142	112	205	0	12031
1304	15	1	9892	18009	669	117	0	12031
1305	55	1	11736	12776	1231	1864	0	12031
1306	56	1	16097	19047	2218	1778	0	12031
1307	56	1	9061	16754	2357	1715	0	12031
1308	51	1	13797	6476	134	1795	0	12031
1309	30	1	8970	6733	2236	335	2	12031
1310	36	1	15914	6033	729	626	2	12031
1311	22	1	11217	12525	1309	203	0	12031
1312	63	1	14481	13377	386	3188	0	12031
1313	0	1	16598	6690	24	1	0	12031
1314	15	1	10092	18125	711	113	0	12031
1315	52	1	11383	13279	217	1875	0	12031
1316	13	1	15211	9487	237	119	0	12031
1317	51	1	12851	4096	137	1834	0	12031
1318	18	1	10833	16019	120	211	0	12031
1319	56	1	12071	18520	2237	1741	0	12031
1320	12	1	10955	4072	130	118	0	12109
1321	38	1	11989	14797	2416	608	0	12109
1322	33	1	12353	14257	129	632	0	12109
1323	20	1	13143	11163	386	214	0	12109
1324	55	1	15796	13498	1299	1815	0	12109
1325	21	1	10058	7228	705	216	1	12109
1326	54	1	9453	14527	698	1720	0	12109
1327	18	1	9308	16158	122	224	0	12109
1328	77	1	9760	13306	2356	5309	0	12109
1329	0	0	6796	3315	8	0	0	12109
1330	78	1	11177	10201	4293	5514	0	12109
1331	21	1	9439	8029	673	194	0	12109
1332	78	1	10214	9763	4081	5620	0	12109
1333	27	1	16004	20431	400	362	0	12109
1334	25	1	13669	23243	126	373	1	12109
1335	38	1	13555	13873	2295	641	0	12109
1336	78	1	11746	10077	4063	5594	0	12109
1337	0	0	27246	15418	660	279	0	12109
1338	63	1	13471	12404	384	3006	0	12109
1339	61	1	8390	6153	123	3263	0	12109
1340	36	1	9965	7707	728	647	0	12109
1341	19	1	11625	14530	220	216	0	12109
1342	54	1	10251	16011	730	1818	0	12109
1343	26	1	13199	9118	208	345	0	12109
1344	35	1	9659	17707	373	611	0	12172
1345	35	1	12093	7267	330	528	0	12172
1346	14	1	10264	8288	430	117	0	12172
1347	52	1	12828	13942	225	1877	1	12172
1348	26	1	8319	7676	218	376	0	12172
1349	15	1	8451	20472	624	102	0	12172
1350	52	1	12283	14902	208	1803	0	12172
1351	54	1	15060	15920	714	1767	0	12172
1352	38	1	13322	13143	2358	647	1	12172
1353	33	1	12925	15154	130	650	4	12172
1354	63	1	11734	10134	397	2971	0	12172
1355	14	1	13599	9270	368	109	0	12172
1356	12	1	9202	3188	124	114	0	12172
1357	54	1	13133	14127	698	1834	0	12172
1358	33	1	10322	12601	128	683	0	12172
1359	77	1	12449	13861	2345	5575	0	12172
1360	12	1	13231	4570	130	111	0	12172
1361	61	1	9912	6714	128	3336	0	12172
1362	43	1	9490	13189	222	1026	0	12172
1363	22	1	11681	10981	1251	196	0	12172
1364	20	1	9865	9591	405	221	1	12172
1365	35	1	12457	9806	382	597	0	12172
1366	52	1	13398	15532	230	1879	0	12172
1367	14	1	14130	9012	426	116	0	12172
1368	43	1	12826	14944	219	986	0	12265
1369	20	1	10187	7732	411	234	0	12265
1370	0	0	21052	14165	248	219	0	12265
1371	35	1	9433	8489	383	632	0	12265
1372	18	1	15325	15903	128	225	0	12265
1373	27	1	11042	17787	427	362	0	12265
1374	25	1	11024	21255	122	354	0	12265
1375	28	1	14458	9042	704	370	0	12265
1376	21	1	10315	8334	672	196	0	12265
1377	51	1	11016	7248	124	1810	0	12265
1378	38	1	11089	15080	2253	625	1	12265
1379	21	1	15734	8852	661	190	0	12265
1380	20	1	11914	7744	397	217	0	12265
1381	55	1	10807	13089	1342	1966	0	12265
1382	38	1	11171	13559	2409	665	0	12265
1383	0	0	25620	14007	666	1095	0	12265
1384	13	1	13548	19	246	119	0	12265
1385	25	1	10119	22380	124	354	1	12265
1386	38	1	8721	14050	2260	622	0	12265
1387	29	1	14823	11115	1055	305	0	12265
1388	38	1	11190	14381	2320	664	0	12265
1389	15	1	13760	17672	647	107	0	12265
1390	35	1	10614	8523	407	661	0	12265
1391	0	1	10196	5437	11	0	0	12265
1392	13	1	9058	8504	210	111	0	12344
1393	21	1	12855	15869	685	201	0	12344
1394	29	1	10864	18873	1326	372	0	12344
1395	20	1	10163	10723	415	235	0	12344
1396	52	1	11462	14932	217	1824	0	12344
1397	20	1	13918	8124	410	223	1	12344
1398	0	0	7465	3998	121	120	0	12344
1399	36	1	19515	7666	733	665	0	12344
1400	22	1	12164	12646	1276	205	0	12344
1401	15	1	11793	18170	715	113	0	12344
1402	30	1	11454	6355	2176	342	0	12344
1403	54	1	13087	18108	730	1867	0	12344
1404	26	1	13675	9433	223	366	0	12344
1405	33	1	14568	14252	138	652	0	12344
1406	30	1	13787	6821	2203	355	0	12344
1407	25	1	11289	20850	128	364	0	12344
1408	0	0	6194	2748	8	0	0	12344
1409	22	1	10557	12713	1314	212	0	12344
1410	26	1	11399	9732	216	365	0	12344
1411	33	1	8569	12833	129	694	0	12344
1412	26	1	14056	8781	234	361	0	12344
1413	43	1	11989	14301	231	1106	0	12344
1414	22	1	11841	12133	1250	188	0	12344
1415	61	1	13979	7723	129	3214	0	12344
1416	61	1	8360	7642	129	3232	0	12453
1417	38	1	16074	13528	2408	644	0	12453
1418	0	1	19772	19171	1758	1961	0	12453
1419	34	1	9970	21410	211	610	0	12453
1420	18	1	9573	14103	122	223	0	12453
1421	77	1	9320	12826	2400	5652	0	12453
1422	18	1	12514	15848	119	214	1	12453
1423	78	1	14437	10096	4005	5648	0	12453
1424	20	1	9498	7048	412	217	0	12453
1425	78	1	11687	9224	4043	5329	0	12453
1426	34	1	8042	20698	220	614	0	12453
1427	0	0	6043	2157	5	0	0	12453
1428	12	1	11533	3842	128	119	0	12453
1429	18	1	10235	15239	114	215	0	12453
1430	21	1	11435	8132	730	207	1	12453
1431	43	1	15926	14784	225	1030	0	12453
1432	61	1	10641	6536	127	3154	0	12453
1433	56	1	14890	17692	2190	1701	0	12453
1434	20	1	9440	9792	419	217	0	12453
1435	12	1	10947	4300	126	114	0	12453
1436	22	1	9324	11922	1316	207	0	12453
1437	33	1	7660	9592	112	571	0	12453
1438	15	1	8660	18679	704	113	0	12453
1439	25	1	7820	18662	124	370	0	12453
1440	56	1	11581	19579	2274	1821	0	12547
1441	35	1	13538	9074	397	650	0	12547
1442	27	1	10561	15525	407	376	0	12547
1443	54	1	13328	18687	705	1770	0	12547
1444	78	1	13153	10081	3677	5000	0	12547
1445	63	1	12567	11162	387	3041	0	12547
1446	61	1	9522	7465	120	2890	0	12547
1447	20	1	14622	8516	416	210	0	12547
1448	0	0	26903	15619	534	855	0	12547
1449	55	1	13513	13597	1327	1959	0	12547
1450	21	1	19997	19186	744	225	0	12547
1451	26	1	10122	8130	202	344	0	12547
1452	56	1	9590	19500	2217	1764	0	12547
1453	13	1	10385	8463	223	119	0	12547
1454	15	1	10851	19247	788	129	0	12547
1455	33	1	12728	14648	132	635	1	12547
1456	38	1	10700	14210	2308	603	0	12547
1457	35	1	12500	7765	412	663	0	12547
1458	15	1	11723	19007	677	108	0	12547
1459	34	1	9898	22794	226	620	0	12547
1460	52	1	11481	16797	216	1828	0	12547
1461	28	1	10327	10635	670	353	0	12547
1462	22	1	11921	11071	1256	210	0	12547
1463	78	1	12918	11163	3949	5324	0	12547
1464	25	1	13182	23778	128	369	0	12640
1465	35	1	10625	8002	368	620	1	12640
1466	35	1	15927	9693	397	622	1	12640
1467	15	1	11297	17085	663	110	0	12640
1468	22	1	14927	12456	1262	203	0	12640
1469	15	1	12219	19243	733	115	0	12640
1470	77	1	13260	14467	2452	5770	0	12640
1471	19	1	14311	14616	238	233	0	12640
1472	0	0	7205	376	7	0	0	12640
1473	63	1	12252	13033	390	3221	0	12640
1474	13	1	10735	8639	234	123	0	12640
1475	15	1	12921	19608	684	115	0	12640
1476	22	1	15781	12415	1295	207	0	12640
1477	15	1	8789	18048	678	114	0	12640
1478	30	1	10054	6671	2222	361	0	12640
1479	26	1	14547	9549	222	344	1	12640
1480	34	1	14459	21748	225	596	0	12640
1481	0	0	25720	28348	1725	2208	0	12640
1482	29	1	10380	19853	1369	358	0	12640
1483	34	1	12679	22039	213	612	0	12640
1484	13	1	8884	8741	222	115	0	12640
1485	63	1	11231	11884	382	3051	0	12640
1486	28	1	14405	7669	668	338	0	12640
1487	0	1	17843	9995	30	0	0	12640
1488	0	0	6829	4335	14	0	0	12687
1489	36	1	11304	8239	670	616	0	12687
1490	63	1	10690	13246	413	3161	0	12687
1491	29	1	11260	17658	1142	315	0	12687
1492	22	1	15024	11555	1255	195	0	12687
1493	56	1	8170	16180	2262	1746	0	12687
1494	0	0	20242	26264	1319	204	0	12687
1495	27	1	8400	18923	401	363	0	12687
1496	27	1	11920	18807	374	339	0	12687
1497	27	1	11922	18284	405	374	0	12687
1498	12	1	9639	3555	130	123	0	12687
1499	52	1	9971	13910	217	1777	0	12687
1500	61	1	14395	8515	134	3229	0	12687
1501	22	1	10277	10112	1257	203	0	12687
1502	77	1	8950	13834	2328	5733	0	12687
1503	22	1	13217	10446	1329	198	0	12687
1504	36	1	13135	9695	699	572	0	12687
1505	0	1	19063	23540	1209	1055	0	12687
1506	15	1	10360	17311	693	105	0	12687
1507	35	1	11636	9000	420	671	0	12687
1508	19	1	12215	14058	213	207	0	12687
1509	30	1	8671	5401	2305	360	0	12687
1510	13	1	16054	10874	229	118	0	12687
1511	34	1	11256	21145	231	658	0	12687
1512	43	1	12111	15105	222	1078	0	12765
1513	36	1	11891	9911	682	623	0	12765
1514	28	1	10437	9930	670	355	0	12765
1515	27	1	11785	17863	402	358	0	12765
1516	35	1	15141	8297	382	623	0	12765
1517	28	1	11281	9200	698	359	1	12765
1518	77	1	9717	15044	2304	5581	0	12765
1519	14	1	9930	7833	382	116	0	12765
1520	14	1	12420	8812	399	114	0	12765
1521	21	1	14527	8619	698	200	0	12765
1522	22	1	10252	10587	1249	199	1	12765
1523	78	1	12976	8722	4024	5347	0	12765
1524	18	1	11874	13609	116	217	0	12765
1525	12	1	8432	3571	126	120	0	12765
1526	55	1	15850	13097	1292	1901	0	12765
1527	20	1	12651	8050	383	207	0	12765
1528	54	1	11076	17834	724	1819	0	12765
1529	51	1	9665	5133	123	1766	1	12765
1530	52	1	19745	16212	233	1885	0	12765
1531	0	0	20017	19445	416	344	0	12765
1532	54	1	10194	19578	619	1663	0	12765
1533	36	1	14414	7806	690	634	0	12765
1534	15	1	9822	17721	684	108	0	12765
1535	26	1	10150	7379	214	364	0	12765
1536	21	1	12738	8117	680	194	0	12844
1537	51	1	18905	9183	139	1840	0	12844
1538	14	1	9833	7463	421	124	0	12844
1539	20	1	10959	9056	398	221	0	12844
1540	25	1	15176	23821	126	349	0	12844
1541	43	1	8626	14803	257	1236	0	12844
1542	54	1	9623	16150	704	1843	1	12844
1543	55	1	13036	13266	1342	1805	0	12844
1544	27	1	16584	18063	392	353	0	12844
1545	43	1	10603	13111	238	1142	0	12844
1546	30	1	9182	6446	2260	342	0	12844
1547	56	1	14015	19150	2268	1784	0	12844
1548	52	1	9568	14326	225	1798	0	12844
1549	38	1	14672	14716	2285	600	0	12844
1550	63	1	12135	10051	390	3059	0	12844
1551	78	1	13710	10389	3938	5578	0	12844
1552	61	1	13620	7167	128	3068	0	12844
1553	27	1	13248	16246	418	389	1	12844
1554	29	1	11635	17271	1237	340	0	12844
1555	14	1	9472	7651	392	117	0	12844
1556	20	1	11949	6448	370	199	0	12844
1557	29	1	10725	20059	1199	337	0	12844
1558	13	1	15553	8719	244	115	0	12844
1559	51	1	15045	6159	136	1851	0	12844
1560	25	1	10156	21178	131	359	0	12969
1561	15	1	12304	21542	686	109	0	12969
1562	15	1	10641	18270	708	113	0	12969
1563	27	1	10868	19009	384	352	1	12969
1564	27	1	12341	17241	389	359	0	12969
1565	38	1	12134	13446	2225	612	1	12969
1566	34	1	9397	20936	221	605	0	12969
1567	51	1	14179	4959	136	1832	0	12969
1568	20	1	11731	6984	427	217	0	12969
1569	15	1	11310	23831	710	118	0	12969
1570	13	1	11442	8141	232	116	0	12969
1571	25	1	11552	20794	123	344	0	12969
1572	36	1	11970	7621	722	639	0	12969
1573	61	1	11366	7231	129	2897	0	12969
1574	0	1	9336	8898	878	249	0	12969
1575	26	1	11549	9476	206	345	0	12969
1576	15	1	13527	20570	683	108	0	12969
1577	18	1	14322	19053	123	216	2	12969
1578	55	1	14004	13766	1306	1921	1	12969
1579	36	1	14369	10130	669	604	0	12969
1580	15	1	10379	20775	735	120	0	12969
1581	27	1	13609	20694	408	378	0	12969
1582	20	1	10084	7861	388	212	0	12969
1583	38	1	14850	12365	2371	636	0	12969
1584	20	1	10032	6586	372	212	0	13047
1585	20	1	9900	8875	400	226	0	13047
1586	56	1	10962	18702	2335	1873	0	13047
1587	25	1	11513	21035	132	347	0	13047
1588	51	1	14364	6981	122	1579	0	13047
1589	33	1	7670	14987	134	655	0	13047
1590	77	1	13597	13306	2278	5490	0	13047
1591	19	1	15436	15472	223	202	0	13047
1592	26	1	12962	9	232	364	0	13047
1593	26	1	11544	7964	225	338	0	13047
1594	29	1	14862	20722	1334	364	0	13047
1595	43	1	12327	13958	244	1061	0	13047
1596	22	1	9274	11454	1274	203	1	13047
1597	52	1	12552	14662	234	1883	0	13047
1598	0	0	6087	734	721	217	0	13047
1599	29	1	11242	18554	1340	381	0	13047
1600	26	1	8043	10	224	349	1	13047
1601	36	1	13499	7676	683	618	0	13047
1602	28	1	9769	9004	619	333	0	13047
1603	30	1	10030	6791	2078	331	0	13047
1604	15	1	8677	15324	675	104	0	13047
1605	30	1	9370	4686	2216	351	0	13047
1606	0	0	7447	6364	132	3304	0	13047
1607	63	1	17086	14210	405	2942	0	13047
1608	28	1	11258	8739	690	365	0	13125
1609	12	1	14101	3799	140	126	1	13125
1610	28	1	13694	9427	731	370	0	13125
1611	52	1	9695	15989	213	1867	0	13125
1612	18	1	16002	17190	134	219	0	13125
1613	54	1	7983	15917	692	1783	0	13125
1614	52	1	9615	13539	216	1819	0	13125
1615	22	1	14412	11045	1290	192	0	13125
1616	54	1	12320	16108	622	1686	0	13125
1617	29	1	15542	18464	1289	358	0	13125
1618	34	1	14706	23222	240	657	0	13125
1619	12	1	13327	3431	121	108	0	13125
1620	15	1	15216	21665	709	115	1	13125
1621	21	1	10000	8046	715	214	1	13125
1622	19	1	12651	14153	228	213	0	13125
1623	55	1	13829	11303	1235	1793	0	13125
1624	18	1	10920	15340	129	216	0	13125
1625	12	1	10548	4283	127	112	2	13125
1626	34	1	11695	22122	239	656	0	13125
1627	43	1	9094	13400	226	1019	0	13125
1628	15	1	11999	19956	745	120	0	13125
1629	12	1	14465	4059	133	121	0	13125
1630	55	1	16140	14399	1210	1807	0	13125
1631	55	1	12436	11822	1236	1675	2	13125
1632	35	1	16066	9470	400	652	0	13219
1633	15	1	11070	18513	715	111	0	13219
1634	29	1	17837	18489	1344	384	0	13219
1635	19	1	9121	13271	217	208	0	13219
1636	38	1	11820	13599	2438	635	1	13219
1637	26	1	15246	10683	219	370	0	13219
1638	36	1	9034	8540	698	640	0	13219
1639	15	1	15191	19532	699	107	0	13219
1640	27	1	8877	17821	403	355	0	13219
1641	77	1	10242	13885	2508	5550	0	13219
1642	51	1	13758	6551	124	1670	0	13219
1643	27	1	13367	20911	407	379	0	13219
1644	33	1	11833	14013	128	644	0	13219
1645	0	0	21156	16245	1449	394	0	13219
1646	25	1	12142	20185	132	396	0	13219
1647	0	1	19746	24596	1333	3151	0	13219
1648	0	0	23764	16446	144	621	0	13219
1649	63	1	11951	10439	390	2991	0	13219
1650	61	1	11758	6746	126	3076	0	13219
1651	27	1	10493	17698	374	344	0	13219
1652	30	1	15217	6387	2135	348	1	13219
1653	61	1	10012	6601	128	2949	0	13219
1654	27	1	10869	18548	379	360	1	13219
1655	19	1	11008	14593	234	205	0	13219
1656	34	1	11885	24483	215	602	0	13297
1657	55	1	9653	12313	1292	1810	0	13297
1658	30	1	9902	5413	2155	341	1	13297
1659	0	1	7936	4141	7	0	0	13297
1660	0	1	13900	17319	458	809	0	13297
1661	15	1	10684	19550	747	119	0	13297
1662	51	1	9829	3617	134	1795	0	13297
1663	55	1	17045	14012	1310	1967	0	13297
1664	78	1	10352	10127	4129	5315	0	13297
1665	0	0	7384	15913	122	228	0	13297
1666	34	1	11936	23914	213	602	0	13297
1667	77	1	11595	12672	2466	5830	0	13297
1668	21	1	15438	8147	701	209	0	13297
1669	26	1	10872	9051	221	356	1	13297
1670	34	1	13150	22790	227	620	0	13297
1671	38	1	12366	12243	2423	606	0	13297
1672	15	1	15657	21270	729	116	0	13297
1673	21	1	17728	8383	672	200	0	13297
1674	43	1	9024	11747	213	1021	0	13297
1675	21	1	8600	6997	748	207	0	13297
1676	54	1	10627	14614	719	1793	0	13297
1677	19	1	12168	13166	225	218	0	13297
1678	27	1	10657	18536	379	341	1	13297
1679	27	1	9237	19915	417	349	0	13297
1680	36	1	14435	8696	729	612	1	13390
1681	36	1	12175	8164	729	651	0	13390
1682	54	1	16820	15804	702	1723	0	13390
1683	54	1	14220	16068	711	1861	0	13390
1684	34	1	13169	23755	223	621	0	13390
1685	20	1	14930	9618	417	218	0	13390
1686	38	1	11519	11911	2342	633	1	13390
1687	28	1	15284	9581	612	328	0	13390
1688	54	1	10176	12319	717	1737	0	13390
1689	38	1	10860	14519	2154	591	1	13390
1690	0	0	7008	2544	2249	360	0	13390
1691	25	1	10436	19142	131	374	0	13390
1692	21	1	14065	7627	710	198	0	13390
1693	33	1	11872	16544	126	633	1	13390
1694	15	1	12208	19372	720	118	0	13390
1695	61	1	10248	7899	126	3164	0	13390
1696	52	1	16137	16591	235	1788	0	13390
1697	43	1	13127	13592	234	1094	0	13390
1698	36	1	11477	9472	712	648	0	13390
1699	22	1	9619	10127	1323	191	0	13390
1700	78	1	13988	10395	4137	5490	0	13390
1701	38	1	17138	8	2460	671	0	13390
1702	26	1	8525	7431	225	369	0	13390
1703	28	1	7763	8356	682	376	0	13390
1704	63	1	10692	10975	357	2834	0	13484
1705	25	1	9819	21282	125	356	0	13484
1706	28	1	9972	8666	664	363	0	13484
1707	20	1	11219	8004	411	221	0	13484
1708	15	1	12348	19858	708	109	0	13484
1709	61	1	9043	5289	120	2970	0	13484
1710	27	1	13360	21640	404	363	0	13484
1711	15	1	11814	19867	716	117	0	13484
1712	30	1	9497	4241	2350	361	0	13484
1713	56	1	11939	18371	2364	1871	0	13484
1714	14	1	15118	9512	393	116	0	13484
1715	0	0	7443	12818	412	3291	0	13484
1716	77	1	8815	10695	2188	5334	0	13484
1717	36	1	10656	8914	639	564	0	13484
1718	28	1	13346	9212	724	370	0	13484
1719	18	1	12662	8186	123	207	0	13484
1720	14	1	16546	9195	411	117	0	13484
1721	38	1	11396	13134	2398	657	0	13484
1722	30	1	9631	7309	2372	349	0	13484
1723	21	1	12470	8716	700	195	3	13484
1724	63	1	11760	10327	359	2959	0	13484
1725	27	1	13520	22742	410	367	0	13484
1726	33	1	9280	11989	131	640	0	13484
1727	52	1	9002	14964	238	2000	0	13484
1728	28	1	14749	8549	681	350	0	13547
1729	15	1	15205	20161	742	119	0	13547
1730	43	1	11848	13355	239	1043	0	13547
1731	61	1	8890	6588	120	3109	0	13547
1732	22	1	12553	10782	1174	188	0	13547
1733	21	1	10468	7941	703	205	0	13547
1734	12	1	9918	4154	118	109	0	13547
1735	78	1	13266	9632	3788	5280	0	13547
1736	27	1	9086	19759	389	353	0	13547
1737	26	1	11481	7867	217	346	0	13547
1738	55	1	9995	12139	1321	1835	0	13547
1739	55	1	15134	12557	1271	1755	0	13547
1740	20	1	11127	8667	418	232	0	13547
1741	51	1	10135	4725	134	1896	0	13547
1742	29	1	8001	18290	1260	362	0	13547
1743	25	1	13518	21074	127	366	0	13547
1744	36	1	12291	9717	677	626	2	13547
1745	63	1	11645	12340	398	3175	0	13547
1746	36	1	11920	7400	713	601	0	13547
1747	28	1	14613	8806	655	352	0	13547
1748	61	1	11584	6503	118	3081	0	13547
1749	20	1	10455	5	413	220	1	13547
1750	26	1	10995	9640	219	364	1	13547
1751	63	1	19280	12456	409	3034	0	13547
1752	38	1	11484	14744	2287	631	0	13640
1753	34	1	16852	24341	230	631	0	13640
1754	35	1	13593	8097	428	686	0	13640
1755	28	1	9129	9173	647	345	0	13640
1756	55	1	14690	12855	1247	1912	0	13640
1757	22	1	11364	10489	1342	216	0	13640
1758	43	1	12116	15184	244	1034	1	13640
1759	51	1	10952	7251	137	1752	0	13640
1760	28	1	11261	7966	729	380	0	13640
1761	22	1	10895	11393	1184	191	0	13640
1762	61	1	10295	6680	118	3082	1	13640
1763	30	1	12019	5643	2130	346	0	13640
1764	26	1	15220	7979	233	371	0	13640
1765	15	1	13275	20624	691	110	0	13640
1766	35	1	8624	8042	423	677	0	13640
1767	0	1	17892	15886	2250	3208	0	13640
1768	14	1	16214	10223	410	112	0	13640
1769	19	1	15754	16096	231	210	0	13640
1770	29	1	12137	19892	1279	356	0	13640
1771	0	0	7013	14935	647	1683	1	13640
1772	21	1	14103	7917	708	202	0	13640
1773	52	1	15151	14634	211	1757	0	13640
1774	77	1	10655	12663	2278	5423	0	13640
1775	28	1	16835	9625	708	357	0	13640
1776	34	1	14076	23263	232	631	0	13703
1777	43	1	11292	15105	239	1055	0	13703
1778	25	1	9329	18980	119	352	0	13703
1779	14	1	11614	8946	394	118	1	13703
1780	77	1	9607	12896	2251	5456	0	13703
1781	20	1	16269	7997	413	209	0	13703
1782	15	1	9931	18468	677	110	1	13703
1783	18	1	9919	13466	111	202	0	13703
1784	14	1	12566	9073	378	110	0	13703
1785	20	1	8768	8434	388	217	0	13703
1786	38	1	9503	14661	2317	651	1	13703
1787	78	1	13671	8890	3855	5333	0	13703
1788	20	1	11735	7085	390	211	0	13703
1789	36	1	11621	7517	678	622	0	13703
1790	29	1	14346	19910	1272	361	0	13703
1791	29	1	16330	18793	1356	374	0	13703
1792	34	1	12371	21766	218	630	0	13703
1793	12	1	12663	4059	132	124	0	13703
1794	0	0	6169	3369	8	0	0	13703
1795	54	1	9297	17578	663	1750	0	13703
1796	27	1	8585	18652	395	350	0	13703
1797	36	1	11486	10178	675	606	0	13703
1798	0	0	7030	13454	226	1095	0	13703
1799	36	1	16479	9188	719	654	0	13703
1800	36	1	10508	7438	693	641	0	13797
1801	77	1	9644	13723	2158	5233	0	13797
1802	13	1	9450	9338	222	118	0	13797
1803	28	1	9941	8727	675	365	0	13797
1804	27	1	18612	18939	424	390	0	13797
1805	20	1	13930	8419	395	209	0	13797
1806	51	1	10987	6354	139	1822	0	13797
1807	27	1	12852	20028	430	374	0	13797
1808	15	1	12683	19271	677	109	0	13797
1809	15	1	7531	18589	655	104	0	13797
1810	0	0	21586	25148	2628	731	0	13797
1811	51	1	9691	6454	130	1731	0	13797
1812	43	1	10816	15082	222	1031	0	13797
1813	0	1	17109	25537	978	857	0	13797
1814	63	1	10531	12519	394	3171	0	13797
1815	55	1	14389	13516	1299	1932	0	13797
1816	78	1	11220	9400	4187	5718	0	13797
1817	77	1	8398	12899	2319	5634	0	13797
1818	13	1	10847	9944	215	115	0	13797
1819	15	1	15385	20517	710	116	0	13797
1820	26	1	13024	8430	232	375	0	13797
1821	55	1	8089	5926	1292	1910	1	13797
1822	55	1	11451	12525	1273	1886	0	13797
1823	27	1	8559	17952	401	363	0	13797
1824	21	1	12055	7973	708	213	0	13890
1825	61	1	11995	7344	127	3090	0	13890
1826	0	0	22279	22839	3164	2030	0	13890
1827	54	1	10621	15431	684	1812	0	13890
1828	21	1	13302	8094	751	209	1	13890
1829	21	1	9979	7652	727	199	0	13890
1830	43	1	13145	13171	218	1030	0	13890
1831	30	1	10065	5428	2074	344	0	13890
1832	54	1	10955	19885	721	1768	0	13890
1833	28	1	11681	8973	671	348	1	13890
1834	54	1	16161	14498	658	1757	0	13890
1835	0	0	7168	12394	2329	646	0	13890
1836	54	1	11188	15899	683	1787	0	13890
1837	36	1	13624	8748	651	565	0	13890
1838	14	1	13574	10282	423	119	0	13890
1839	12	1	10696	4157	133	120	0	13890
1840	30	1	9160	5516	2292	343	0	13890
1841	38	1	13698	13759	2341	663	0	13890
1842	35	1	8280	8420	399	669	0	13890
1843	28	1	12429	8872	639	344	2	13890
1844	36	1	13632	9646	669	590	0	13890
1845	38	1	12327	13148	2478	664	0	13890
1846	15	1	13301	15312	734	122	0	13890
1847	20	1	12972	7874	380	210	0	13890
1848	51	1	9505	4177	123	1809	0	13969
1849	35	1	11199	8836	398	654	0	13969
1850	0	1	10783	8324	528	450	0	13969
1851	28	1	13744	8343	638	340	0	13969
1852	28	1	10863	8478	712	360	0	13969
1853	63	1	14795	12349	389	2989	0	13969
1854	25	1	9158	21610	131	345	0	13969
1855	29	1	10125	18972	1354	366	1	13969
1856	54	1	13826	15891	720	1685	1	13969
1857	33	1	10359	14543	129	631	0	13969
1858	55	1	12002	13183	1358	1882	4	13969
1859	13	1	12474	10116	220	117	0	13969
1860	55	1	15501	10963	1342	1960	0	13969
1861	19	1	9503	12700	240	221	0	13969
1862	43	1	10492	14837	204	963	0	13969
1863	27	1	12592	22392	385	358	0	13969
1864	21	1	10307	7637	680	206	0	13969
1865	22	1	11542	10175	1342	201	0	13969
1866	0	0	6708	3272	12	0	0	13969
1867	38	1	10671	13741	2566	674	0	13969
1868	34	1	16587	24119	216	590	0	13969
1869	15	1	9808	22895	720	113	0	13969
1870	20	1	9614	9270	439	217	1	13969
1871	0	0	6177	3586	12	0	0	13969
1872	54	1	13393	16193	685	1701	0	14031
1873	18	1	13291	15879	122	218	0	14031
1874	43	1	11778	14635	230	1106	0	14031
1875	30	1	11186	6752	2250	359	0	14031
1876	51	1	12143	7539	131	1833	0	14031
1877	55	1	12802	11812	1190	1771	0	14031
1878	30	1	9166	6840	2291	364	0	14031
1879	38	1	9459	13061	2328	608	0	14031
1880	28	1	9987	8398	679	375	0	14031
1881	51	1	12917	5628	127	1796	0	14031
1882	26	1	15846	10	224	357	0	14031
1883	19	1	13907	14846	223	212	0	14031
1884	29	1	14272	18744	1288	367	0	14031
1885	20	1	11890	7807	399	232	2	14031
1886	51	1	13325	2972	131	1781	0	14031
1887	13	1	16516	9116	266	122	1	14031
1888	21	1	12117	8206	741	208	0	14031
1889	27	1	9684	19618	392	352	0	14031
1890	18	1	11472	15597	111	205	0	14031
1891	34	1	11481	22771	223	657	0	14031
1892	20	1	11332	9944	426	224	0	14031
1893	27	1	9173	18804	384	344	0	14031
1894	12	1	11184	4338	126	116	0	14031
1895	43	1	15163	12564	231	994	0	14031
1896	61	1	8089	6719	111	2978	0	14140
1897	28	1	13381	7522	680	361	0	14140
1898	29	1	12264	18728	1260	350	0	14140
1899	18	1	11666	13301	126	224	0	14140
1900	0	1	11597	5566	17	0	0	14140
1901	63	1	10868	2312	389	2977	0	14140
1902	12	1	10769	4004	122	120	0	14140
1903	13	1	11907	8752	221	119	0	14140
1904	15	1	10984	16226	767	109	0	14140
1905	55	1	11842	12588	1242	1772	0	14140
1906	77	1	7881	12156	2242	5456	0	14140
1907	54	1	12994	15615	731	1895	0	14140
1908	38	1	14750	21950	2403	624	0	14140
1909	13	1	11373	8283	223	115	0	14140
1910	78	1	12481	8256	4109	5774	2	14140
1911	19	1	11356	16345	212	205	0	14140
1912	22	1	12097	12633	1463	236	0	14140
1913	51	1	11777	3163	124	1744	0	14140
1914	77	1	10705	12984	2414	5838	0	14140
1915	28	1	8557	8834	639	347	0	14140
1916	36	1	13393	51	678	620	0	14140
1917	27	1	19667	21190	416	360	1	14140
1918	77	1	9923	13055	2373	5687	0	14140
1919	61	1	10356	6965	119	2976	0	14140
1920	43	1	15993	13851	241	1071	0	14234
1921	19	1	12500	13873	236	229	0	14234
1922	26	1	10397	8628	226	376	0	14234
1923	56	1	11932	18867	2249	1809	0	14234
1924	43	1	11277	15557	234	1095	0	14234
1925	15	1	12044	18963	725	114	0	14234
1926	15	1	11532	19946	719	115	0	14234
1927	35	1	9839	9088	380	602	0	14234
1928	0	0	6304	1310	8	0	0	14234
1929	28	1	14979	8286	687	356	0	14234
1930	22	1	13411	24897	1392	225	0	14234
1931	52	1	10201	15677	218	1868	0	14234
1932	29	1	16765	16778	1439	398	0	14234
1933	35	1	8802	8063	401	618	0	14234
1934	19	1	11976	13085	218	205	0	14234
1935	52	1	12034	16999	209	1736	0	14234
1936	35	1	12355	8479	370	616	0	14234
1937	20	1	15611	7923	395	204	0	14234
1938	18	1	9231	15893	110	209	0	14234
1939	28	1	15188	8943	714	377	0	14234
1940	35	1	15932	8913	388	614	2	14234
1941	78	1	8400	9632	4082	5660	0	14234
1942	19	1	11899	11882	235	218	0	14234
1943	19	1	10096	14848	226	210	0	14234
1944	78	1	9930	8653	3883	5370	0	14312
1945	19	1	11488	13235	232	204	0	14312
1946	34	1	10250	19171	220	601	0	14312
1947	18	1	11710	16400	110	208	0	14312
1948	26	1	13100	9025	214	347	0	14312
1949	35	1	10160	8933	394	661	0	14312
1950	25	1	9038	18672	128	377	0	14312
1951	35	1	10254	8972	389	657	0	14312
1952	56	1	12487	16027	2365	1819	0	14312
1953	12	1	9143	3431	118	111	0	14312
1954	63	1	12811	10739	407	3238	0	14312
1955	38	1	11240	14237	2151	594	0	14312
1956	43	1	10970	13943	234	1081	0	14312
1957	27	1	8683	18566	415	366	0	14312
1958	36	1	16117	8454	712	620	0	14312
1959	43	1	14097	15536	224	1064	0	14312
1960	0	0	20027	10551	1463	1293	0	14312
1961	12	1	10008	3960	129	117	0	14312
1962	30	1	11331	5829	2130	335	0	14312
1963	13	1	11889	9531	236	117	0	14312
1964	15	1	11154	18969	738	119	0	14312
1965	15	1	12619	19233	703	111	0	14312
1966	33	1	9626	13411	132	620	0	14312
1967	55	1	9631	12351	1308	1904	0	14312
1968	77	1	9862	12456	2367	5660	0	14406
1969	78	1	14062	9985	4109	5540	0	14406
1970	15	1	11020	16980	713	106	0	14406
1971	38	1	9462	14836	2251	630	1	14406
1972	21	1	12694	7945	704	197	0	14406
1973	15	1	14014	19806	735	121	0	14406
1974	0	0	5873	2697	11	0	0	14406
1975	20	1	14910	8279	405	229	0	14406
1976	36	1	13359	8835	727	662	0	14406
1977	21	1	12552	7772	730	208	0	14406
1978	56	1	13550	19047	2247	1755	0	14406
1979	35	1	11036	8964	378	618	0	14406
1980	15	1	15242	17441	707	112	0	14406
1981	26	1	10857	8058	217	370	1	14406
1982	25	1	7550	20492	118	357	1	14406
1983	43	1	12893	16591	235	1082	0	14406
1984	33	1	10257	16200	135	660	0	14406
1985	0	0	6271	14054	207	600	0	14406
1986	33	1	14921	13635	146	670	0	14406
1987	25	1	9626	20262	128	375	0	14406
1988	77	1	11657	11446	2301	5686	0	14406
1989	52	1	8378	14073	216	1882	0	14406
1990	30	1	12895	6925	2314	350	0	14406
1991	63	1	11127	12863	397	3075	0	14406
1992	14	1	12263	9788	396	121	0	14469
1993	43	1	11909	20795	237	1029	0	14469
1994	20	1	13462	8071	405	232	1	14469
1995	78	1	12429	9369	3873	5370	0	14469
1996	33	1	11260	14376	138	657	0	14469
1997	27	1	12105	18772	418	349	2	14469
[truncated: 2,649 more rows]
