# Supplementary material for: drLumi: An open-source package to manage data, calibrate, and conduct quality control of multiplex bead-based immunoassays data analysis
Source: PLoS One. 2017 Nov 14;12(11):e0187901. doi: 10.1371/journal.pone.0187901 (PMC5685631; doi:10.1371/journal.pone.0187901)
Supplement: S2 File — (TAR) [file pone.0187901.s002.tar › drLumi/inst/extdata/bead_data/plate_P1_A1.csv]

SampleID: " "Batch Name: plate_P1 Batch Description: <NONE>
EventNo	RID	DBL	DD	RP1	CL1	CL2	Aux1	TIME
0	0	0	24977	13	117	0	0	0
1	0	0	25917	0	281	10	0	0
2	0	0	26555	0	394	17	0	0
3	0	0	24832	0	68	0	0	0
4	0	0	28166	0	419	29	0	0
5	0	0	27034	0	404	29	0	0
6	0	0	26937	0	407	27	0	0
7	19	1	12637	24	233	227	0	0
8	19	1	14895	10	235	215	0	0
9	20	1	10736	10	396	212	0	0
10	36	1	13185	50	719	647	0	0
11	21	1	10652	43	694	204	0	0
12	51	1	12709	53	134	1849	0	0
13	25	1	10248	16	122	350	0	0
14	14	1	17604	11	410	120	0	0
15	36	1	9175	41	646	587	0	0
16	36	1	15118	46	745	647	0	0
17	12	1	13885	36	124	108	0	0
18	27	1	14078	2	382	350	0	0
19	29	1	11209	8	1346	371	1	0
20	14	1	9672	10	387	113	0	0
21	0	1	12968	80	23	4	0	0
22	14	1	13086	525	410	119	0	0
23	54	1	10772	10	717	1893	0	0
24	21	1	12401	47	711	205	1	79
25	61	1	9940	6	123	3020	0	79
26	0	0	24679	137	4485	7188	0	79
27	12	1	10807	52	128	119	1	79
28	22	1	13550	32	1308	210	0	79
29	0	1	10026	12	853	2141	0	79
30	55	1	12775	37	1299	1986	1	79
31	55	1	14853	32	1295	1861	0	79
32	52	1	14774	8	219	1778	0	79
33	22	1	12004	23	1221	189	0	79
34	63	1	10549	3	393	3111	3	79
35	78	1	8716	55	4028	5527	0	79
36	25	1	10522	18	131	373	0	79
37	13	1	13555	21	226	120	0	79
38	28	1	10347	11	636	335	0	79
39	33	1	13118	19	131	651	0	79
40	28	1	7927	18	690	362	0	79
41	20	1	11473	1	401	216	0	79
42	33	1	12670	69	130	619	0	79
43	63	1	13395	3	381	3110	0	79
44	0	0	6981	8	113	107	0	79
45	30	1	8032	24	2199	353	0	79
46	28	1	13222	14	675	362	0	79
47	21	1	11598	8545	748	215	0	79
48	27	1	11580	7	397	356	0	141
49	52	1	8214	12816	208	1873	0	141
50	20	1	9827	6	399	223	0	141
51	52	1	9999	11	206	1768	0	141
52	52	1	12297	8	217	1924	0	141
53	20	1	9399	6	405	228	1	141
54	56	1	8633	7	2253	1779	0	141
55	61	1	10847	4	134	3259	0	141
56	26	1	14018	9	221	362	0	141
57	27	1	14715	7	429	365	0	141
58	25	1	8999	8	118	346	0	141
59	27	1	10495	11	391	367	1	141
60	21	1	12074	53	742	211	0	141
61	27	1	10467	1	431	383	0	141
62	36	1	13532	34	731	612	0	141
63	13	1	7630	14	206	113	0	141
64	20	1	15003	3	406	227	0	141
65	33	1	10687	15364	131	655	0	141
66	13	1	10584	32	219	113	0	141
67	19	1	9607	15	235	222	0	141
68	27	1	9501	3	416	371	0	141
69	34	1	14941	3	246	663	0	141
70	13	1	13310	19	229	119	1	141
71	20	1	9815	8	401	226	0	141
72	15	1	15509	15	690	115	0	204
73	13	1	11472	31	232	123	0	204
74	77	1	11130	7	2284	5617	0	204
75	77	1	8553	14	2485	6117	0	204
76	43	1	9113	0	220	1033	0	204
77	19	1	13959	2	228	204	0	204
78	12	1	10399	17	113	105	0	204
79	56	1	11788	17	2202	1758	0	204
80	21	1	7701	6760	755	212	0	204
81	15	1	10120	13	735	116	0	204
82	54	1	11304	17	700	1821	0	204
83	77	1	11451	15	2365	5793	0	204
84	12	1	8223	3405	119	114	2	204
85	28	1	11348	20	707	381	0	204
86	21	1	13654	8169	670	200	0	204
87	43	1	12290	5	212	1016	1	204
88	27	1	17208	8	418	372	0	204
89	30	1	9390	13	2144	346	0	204
90	63	1	14550	167	411	3351	0	204
91	56	1	12998	13	2318	1833	0	204
92	36	1	15082	56	698	622	0	204
93	19	1	10830	17	215	213	1	204
94	12	1	10295	17	116	105	0	204
95	52	1	10014	13	224	1915	0	204
96	28	1	13586	8383	704	368	0	282
97	43	1	12505	5	236	1114	0	282
98	21	1	9353	47	727	213	1	282
99	26	1	10121	10	216	361	0	282
100	28	1	11723	19	693	362	0	282
101	14	1	10723	11	383	112	0	282
102	28	1	13534	16	692	361	0	282
103	29	1	10787	15	1232	350	0	282
104	19	1	9802	6	222	215	0	282
105	18	1	12431	7961	131	227	0	282
106	0	1	10595	12	3162	2426	0	282
107	55	1	19557	41	1349	2036	0	282
108	22	1	13560	23	1302	210	0	282
109	63	1	9513	1	412	3133	0	282
110	52	1	12735	11606	224	1948	0	282
111	29	1	11789	14	1290	345	0	282
112	12	1	13172	33	137	125	0	282
113	30	1	11863	13	2076	334	0	282
114	54	1	11230	8	692	1832	0	282
115	43	1	12356	5	240	1070	0	282
116	43	1	12646	16072	232	1112	0	282
117	33	1	8203	48	124	643	0	282
118	21	1	15377	42	730	206	0	282
119	52	1	12825	8	209	1800	0	282
120	78	1	8809	65	3982	5553	0	360
121	14	1	13217	14	384	114	0	360
122	29	1	18517	5	1273	361	0	360
123	29	1	11955	14	1321	352	2	360
124	54	1	11411	22	684	1811	0	360
125	77	1	17576	10	2291	5507	0	360
126	33	1	10584	38	142	662	0	360
127	20	1	11609	2011	402	224	0	360
128	27	1	16004	9	418	361	0	360
129	12	1	8787	54	117	116	1	360
130	35	1	13418	3982	401	630	0	360
131	35	1	9570	4	414	660	0	360
132	33	1	12422	2011	132	679	0	360
133	0	1	13997	10	1775	473	1	360
134	0	0	26622	16	706	629	0	360
135	54	1	15716	10	704	1880	2	360
136	36	1	17261	67	666	616	1	360
137	78	1	13412	49	3795	5176	0	360
138	28	1	10278	8	651	344	0	360
139	36	1	10544	44	655	579	0	360
140	36	1	12560	43	726	655	0	360
141	12	1	10341	24	119	112	0	360
142	13	1	12559	9591	216	113	0	360
143	61	1	12667	11	122	3058	0	360
144	25	1	12535	127	135	382	0	422
145	36	1	12583	7824	640	573	0	422
146	56	1	8700	7	2364	1864	0	422
147	55	1	10893	40	1248	1907	0	422
148	35	1	9357	3	393	639	0	422
149	35	1	13273	0	391	630	0	422
150	26	1	10697	15	217	372	0	422
151	55	1	13377	37	1319	1853	0	422
152	33	1	13319	46	137	638	0	422
153	56	1	10617	10	2334	1799	0	422
154	78	1	13892	16	4092	5519	0	422
155	63	1	12369	6	411	3117	0	422
156	28	1	14011	12	690	372	0	422
157	15	1	8623	6	677	109	0	422
158	34	1	8613	6	228	648	0	422
159	34	1	11869	7	220	631	0	422
160	28	1	12713	10	682	355	0	422
161	36	1	10139	26	710	645	0	422
162	61	1	10082	10	127	3157	0	422
163	15	1	10967	4	722	112	0	422
164	22	1	14493	45	1337	206	0	422
165	51	1	13691	70	134	1860	0	422
166	63	1	10872	12	369	3068	0	422
167	13	1	13956	35	231	120	1	422
168	0	1	14475	19	1084	171	0	485
169	22	1	11358	35	1253	199	1	485
170	25	1	14122	19613	117	336	0	485
171	25	1	10490	15	131	372	0	485
172	25	1	8883	6	127	371	0	485
173	28	1	7844	12	646	352	0	485
174	27	1	9563	6	418	371	0	485
175	54	1	16882	16	775	1856	0	485
176	12	1	10396	10	132	120	0	485
177	55	1	11674	38	1285	1917	0	485
178	15	1	11012	8	665	109	0	485
179	56	1	8670	2	2321	1784	0	485
180	29	1	11771	21	1237	352	0	485
181	34	1	10120	5	223	624	0	485
182	33	1	11829	30	131	666	1	485
183	33	1	13943	40	136	702	0	485
184	30	1	12886	56	2144	343	0	485
185	21	1	13763	8677	705	206	0	485
186	33	1	18162	30	132	623	0	485
187	63	1	10677	4	384	3089	0	485
188	18	1	14374	14922	127	221	0	485
189	55	1	14119	28	1191	1786	0	485
190	43	1	11899	13	229	1106	0	485
191	78	1	10203	58	4723	6617	2	485
192	63	1	11388	8	352	2962	0	532
193	33	1	10680	27	132	653	0	532
194	0	0	26399	12273	714	393	0	532
195	43	1	13470	18256	175	892	0	532
196	0	0	26474	120	1282	388	0	532
197	14	1	10953	14	422	128	1	532
198	28	1	13781	8749	698	377	0	532
199	18	1	13075	6	114	218	0	532
200	0	0	7320	0	14	0	0	532
201	12	1	11333	26	125	110	1	532
202	35	1	13804	7	370	609	1	532
203	0	0	6311	3	8	0	0	532
204	30	1	8834	10	2126	339	0	532
205	34	1	16030	6	225	593	0	532
206	54	1	10031	2	745	1868	0	532
207	25	1	15035	6	140	391	0	532
208	35	1	12827	10	414	699	0	532
209	63	1	15667	10	409	3146	0	532
210	55	1	13678	38	1261	1935	0	532
211	63	1	12614	0	390	3245	0	532
212	19	1	11728	8	212	206	0	532
213	28	1	13021	8	667	358	0	532
214	38	1	8909	2	2292	634	0	532
215	36	1	8878	35	669	629	0	532
216	18	1	15483	3	131	238	0	579
217	52	1	14113	14	230	1923	1	579
218	26	1	12569	11	218	355	0	579
219	78	1	8873	73	4112	5335	0	579
220	29	1	11057	7	1296	372	0	579
221	0	0	25902	24093	1216	426	2	579
222	36	1	15441	79	660	591	0	579
223	63	1	17099	13007	410	3274	0	579
224	52	1	8701	8	221	1868	0	579
225	43	1	8616	2	223	1118	0	579
226	20	1	10584	7	409	217	0	579
227	15	1	10661	3	763	114	0	579
228	55	1	9586	50	1225	1828	0	579
229	38	1	8011	5	2328	638	0	579
230	12	1	10085	18	122	107	0	579
231	28	1	13597	12	648	348	0	579
232	43	1	11127	5	220	1047	0	579
233	36	1	10048	26	658	603	0	579
234	34	1	11578	24176	225	598	0	579
235	29	1	12206	8	1303	371	0	579
236	15	1	11468	3	700	115	0	579
237	61	1	12019	15	130	2917	0	579
238	78	1	8798	54	3870	5242	0	579
239	34	1	10971	6	206	598	0	579
240	20	1	14182	5	392	219	0	641
241	18	1	9942	5	124	230	0	641
242	27	1	11117	4	398	363	2	641
243	29	1	11666	13	1335	373	1	641
244	21	1	12226	71	680	206	0	641
245	19	1	14448	15	220	214	0	641
246	27	1	11112	8	383	348	0	641
247	36	1	11901	35	650	591	0	641
248	20	1	11911	7	433	217	0	641
249	13	1	12000	25	230	118	0	641
250	21	1	13622	54	691	209	0	641
251	25	1	11339	18	138	374	0	641
252	20	1	16693	6	435	237	0	641
253	36	1	11808	58	715	642	0	641
254	63	1	14207	10	391	3189	0	641
255	52	1	8706	19	213	1810	0	641
256	55	1	12753	44	1233	1831	0	641
257	61	1	14525	12	135	3286	0	641
258	61	1	14629	13	125	3230	0	641
259	54	1	13402	14	719	1937	0	641
260	61	1	10149	7063	123	3135	0	641
261	54	1	13777	10	706	1802	0	641
262	43	1	9065	14	229	1102	0	641
263	43	1	10186	6	235	1099	0	641
264	13	1	12593	12	230	122	0	672
265	51	1	14979	65	122	1665	0	672
266	43	1	13412	9	234	1074	0	672
267	34	1	10116	10	222	650	0	672
268	61	1	12639	11	117	2985	0	672
269	30	1	10118	19	2238	351	0	672
270	0	1	15023	7	3038	2422	0	672
271	35	1	7807	8	409	654	3	672
272	21	1	13167	48	724	205	0	672
273	12	1	12139	14	132	118	0	672
274	54	1	11238	9	705	1776	0	672
275	15	1	11368	10	688	113	0	672
276	13	1	12606	22	228	125	0	672
277	54	1	8283	3	727	1850	0	672
278	0	0	25946	33	669	623	0	672
279	54	1	10849	19	651	1752	1	672
280	35	1	14576	5	401	667	0	672
281	34	1	11283	6	206	595	0	672
282	35	1	12595	11	407	661	0	672
283	20	1	16267	3	420	229	0	672
284	56	1	8123	17936	2181	1722	0	672
285	51	1	8834	4783	123	1733	1	672
286	20	1	11878	9472	365	205	0	672
287	54	1	15554	12	750	1877	0	672
288	56	1	8340	7	2236	1800	0	735
289	55	1	11448	33	1216	1857	0	735
290	34	1	11076	2	223	627	0	735
291	77	1	11294	12	2358	5880	0	735
292	78	1	11714	63	3972	5281	0	735
293	55	1	9796	52	1353	1892	0	735
294	13	1	13990	27	219	118	0	735
295	30	1	10938	6726	2287	359	0	735
296	22	1	15022	11971	1391	215	0	735
297	55	1	10369	46	1210	1822	0	735
298	18	1	13076	8	124	216	0	735
299	29	1	15671	12985	1260	363	0	735
300	33	1	13725	53	135	659	0	735
301	26	1	11654	12	218	341	0	735
302	27	1	10304	6	430	373	0	735
303	77	1	10678	7	2262	5559	0	735
304	28	1	10751	10	643	359	0	735
305	55	1	11444	8601	1308	1964	0	735
306	0	0	21190	55	704	638	0	735
307	52	1	17522	15373	218	1788	0	735
308	13	1	10816	20	207	109	0	735
309	22	1	10736	6078	1222	190	0	735
310	14	1	16546	7	424	120	0	735
311	34	1	13355	8	229	656	0	735
312	33	1	11069	16120	129	637	0	797
313	15	1	10097	4	661	104	0	797
314	13	1	12025	18	226	122	0	797
315	77	1	14648	8	2456	5874	0	797
316	27	1	9450	9	373	350	0	797
317	0	0	6700	7	12	0	0	797
318	78	1	13282	51	3589	5037	0	797
319	77	1	12795	10	2442	5799	0	797
320	28	1	12491	14	668	361	0	797
321	14	1	12644	7672	405	114	0	797
322	34	1	12708	4	231	612	0	797
323	28	1	11013	17	668	361	0	797
324	78	1	10386	10188	3907	5553	0	797
325	20	1	9776	2	410	219	0	797
326	38	1	9428	13753	2171	600	0	797
327	26	1	8189	4	214	362	0	797
328	0	0	27856	21	589	512	0	797
329	25	1	10178	7	121	365	0	797
330	51	1	10955	26	133	1849	0	797
331	33	1	12640	20	135	669	0	797
332	33	1	10080	44	127	641	0	797
333	14	1	10056	5	364	110	0	797
334	55	1	12208	37	1233	1827	0	797
335	21	1	10338	41	723	217	0	797
336	52	1	11056	15	219	1867	0	860
337	38	1	13478	6	2100	584	0	860
338	21	1	13182	72	701	208	0	860
339	63	1	12578	3	386	3089	0	860
340	35	1	8188	7543	412	688	0	860
341	52	1	12359	7	215	1817	0	860
342	63	1	11072	6	365	3068	0	860
343	78	1	9763	66	3817	5277	0	860
344	15	1	13853	7	705	117	0	860
345	15	1	12297	12	635	106	0	860
346	27	1	10892	5	410	386	0	860
347	33	1	12935	44	135	651	3	860
348	27	1	10454	14366	402	373	0	860
349	43	1	11963	12	246	1134	0	860
350	55	1	10347	37	1295	1884	0	860
351	43	1	11166	8	239	1058	0	860
352	51	1	10207	76	123	1747	0	860
353	0	0	27297	32739	2649	2426	0	860
354	0	0	25538	9	3911	10141	0	860
355	55	1	14451	39	1277	1881	0	860
356	25	1	9939	12	118	330	0	860
357	35	1	10836	2	353	614	0	860
358	27	1	9772	4396	376	348	0	860
359	14	1	8492	5	398	119	0	860
360	21	1	8292	76	704	217	0	922
361	0	0	6815	19	127	642	0	922
362	15	1	14266	9	712	115	0	922
363	56	1	8210	17978	2145	1763	0	922
364	0	0	26068	41	2115	921	0	922
365	43	1	10311	1	204	993	0	922
366	13	1	10391	17	221	114	0	922
367	0	0	6872	6	2237	615	1	922
368	30	1	9311	5251	2173	350	0	922
369	19	1	12062	19	209	212	0	922
370	38	1	9835	7	2321	639	0	922
371	52	1	11717	3	224	1938	0	922
372	15	1	11983	3	739	114	0	922
373	43	1	12308	6	221	1026	0	922
374	29	1	10462	8	1242	360	1	922
375	25	1	8596	13	122	364	0	922
376	15	1	14625	17843	755	119	0	922
377	14	1	14222	3	412	113	2	922
378	13	1	8833	7	211	116	0	922
379	38	1	8959	5	2346	640	0	922
380	34	1	13420	22457	227	633	0	922
381	34	1	11515	1	221	622	0	922
382	27	1	10622	7	394	359	0	922
383	22	1	11829	30	1306	219	0	922
384	55	1	14809	7858	1320	1941	0	969
385	43	1	11647	9	243	1095	0	969
386	52	1	13744	13	229	1827	0	969
387	54	1	10242	6	711	1855	0	969
388	63	1	11032	5	421	3231	0	969
389	19	1	10458	13792	228	216	0	969
390	55	1	10801	26	1341	1968	0	969
391	19	1	10583	9	220	216	0	969
392	56	1	14568	17578	2282	1799	0	969
393	51	1	12011	7950	121	1717	0	969
394	27	1	11693	805	439	388	0	969
395	0	1	8319	13	16	0	1	969
396	22	1	8063	12019	1324	203	2	969
397	61	1	12076	12	118	3083	0	969
398	13	1	11361	27	225	118	2	969
399	63	1	8643	7	382	3065	0	969
400	52	1	12019	19	205	1773	0	969
401	78	1	9660	70	3922	5498	0	969
402	54	1	10288	18	713	1828	0	969
403	21	1	16958	68	694	189	0	969
404	51	1	11849	4075	131	1803	0	969
405	43	1	11740	6	234	1113	0	969
406	30	1	9519	26	2223	353	0	969
407	52	1	8703	5	206	1797	0	969
408	63	1	11402	8	402	2993	0	1032
409	12	1	10302	4438	129	122	0	1032
410	33	1	10564	13	130	674	0	1032
411	43	1	8849	3	227	1059	0	1032
412	13	1	9230	36	215	111	0	1032
413	78	1	14319	64	3800	5371	0	1032
414	63	1	12663	10	400	3169	0	1032
415	26	1	11534	9	218	365	0	1032
416	36	1	13170	41	638	593	0	1032
417	18	1	10248	12	116	217	0	1032
418	12	1	10143	24	119	114	0	1032
419	25	1	14069	23941	136	414	0	1032
420	26	1	11264	11	217	355	0	1032
421	34	1	8780	3	231	623	1	1032
422	61	1	12471	9	126	3036	0	1032
423	43	1	9626	11	218	1039	0	1032
424	29	1	13775	15	1308	358	0	1032
425	15	1	8898	2	754	117	0	1032
426	56	1	13122	1	2362	1823	0	1032
427	0	0	7374	39	1338	2010	0	1032
428	20	1	10789	8	417	225	0	1032
429	34	1	15280	8	227	613	0	1032
430	43	1	7998	8	213	1058	0	1032
431	13	1	15146	23	220	113	0	1032
432	0	1	10880	9	491	146	0	1079
433	61	1	13194	7	118	2901	0	1079
434	25	1	10753	13	122	373	0	1079
435	15	1	15346	7	725	115	0	1079
436	26	1	10934	8	214	378	0	1079
437	33	1	16242	25	139	684	0	1079
438	29	1	8870	7	1278	353	0	1079
439	0	0	27057	63	770	2469	0	1079
440	20	1	14398	17	398	221	0	1079
441	35	1	10398	9	404	646	0	1079
442	78	1	11215	59	3826	5221	0	1079
443	77	1	11086	6746	2187	5353	0	1079
444	15	1	11604	6	744	118	0	1079
445	29	1	12278	8	1179	340	0	1079
446	54	1	9640	13	678	1784	0	1079
447	19	1	12640	24	227	218	0	1079
448	33	1	10176	23	130	664	0	1079
449	33	1	17949	34	141	679	0	1079
450	20	1	9819	6	402	219	0	1079
451	12	1	10832	18	129	119	0	1079
452	20	1	10669	8	367	199	0	1079
453	27	1	10375	7	421	392	0	1079
454	54	1	14331	12	716	1826	0	1079
455	15	1	14738	18269	690	109	0	1079
456	56	1	11240	2	2336	1859	0	1141
457	20	1	8781	9	383	211	0	1141
458	28	1	8855	23	679	372	1	1141
459	13	1	10618	9	230	120	0	1141
460	21	1	9879	51	720	212	0	1141
461	0	0	24036	15	4390	10657	0	1141
462	54	1	12022	9	684	1831	0	1141
463	0	0	27478	35	7047	17696	0	1141
464	19	1	13876	13	229	220	0	1141
465	43	1	8438	0	215	1056	0	1141
466	34	1	8342	0	222	606	0	1141
467	22	1	12287	14	1353	217	1	1141
468	13	1	13570	23	230	125	0	1141
469	29	1	12390	6	1321	367	0	1141
470	38	1	10008	7	2286	607	0	1141
471	26	1	12327	5	225	375	0	1141
472	30	1	9790	19	2267	347	0	1141
473	14	1	11177	4662	416	119	0	1141
474	28	1	11398	22	697	374	0	1141
475	26	1	18960	5	248	378	0	1141
476	51	1	13905	70	135	1909	0	1141
477	21	1	8032	51	715	208	0	1141
478	15	1	16424	9	751	121	0	1141
479	56	1	12243	10	2352	1890	0	1141
480	78	1	16411	59	4220	5632	0	1172
481	33	1	9782	31	136	701	0	1172
482	43	1	13710	10	245	1146	0	1172
483	14	1	10236	9931	395	116	0	1172
484	61	1	13372	9	129	3153	0	1172
485	19	1	10995	6	229	217	0	1172
486	22	1	13139	31	1257	198	0	1172
487	55	1	14778	43	1311	1976	0	1172
488	14	1	17030	7	421	124	0	1172
489	27	1	11837	6	422	365	0	1172
490	15	1	14057	11	713	113	0	1172
491	78	1	11253	51	3935	5303	0	1172
492	18	1	8731	15577	118	220	0	1172
493	12	1	9879	9	119	117	0	1172
494	38	1	10143	5	2348	634	0	1172
495	26	1	12232	12	212	359	0	1172
496	15	1	9713	2	720	117	0	1172
497	0	0	22113	11237	702	208	0	1172
498	51	1	10477	6628	131	1781	0	1172
499	63	1	12400	2	393	3154	0	1172
500	25	1	14988	21	136	381	0	1172
501	33	1	10137	29	124	649	0	1172
502	63	1	12451	12	375	3019	0	1172
503	35	1	10207	10321	415	665	0	1172
504	61	1	12889	12	130	3165	0	1219
505	27	1	9317	11	428	395	0	1219
506	61	1	12924	9	137	3251	0	1219
507	0	1	7754	36	1414	2169	2	1219
508	52	1	10691	1	209	1755	1	1219
509	12	1	12080	16	122	113	0	1219
510	13	1	11633	18	219	120	0	1219
511	77	1	12654	6	2280	5599	0	1219
512	15	1	11270	8	741	119	0	1219
513	22	1	8684	35	1216	193	1	1219
514	14	1	9971	9	401	114	0	1219
515	52	1	15697	6	209	1737	0	1219
516	15	1	9689	33	741	120	0	1219
517	27	1	9415	5	406	372	0	1219
518	0	0	20972	18	375	364	0	1219
519	0	0	20860	18	1263	204	0	1219
520	25	1	10716	6	120	343	0	1219
521	13	1	9215	27	230	121	0	1219
522	28	1	13429	11	635	345	0	1219
523	27	1	12556	4	394	348	0	1219
524	18	1	17781	13	123	224	0	1219
525	36	1	11619	26	696	642	0	1219
526	0	1	13801	16	821	184	0	1219
527	0	0	22027	11934	4216	5698	0	1219
528	43	1	11716	16	231	1051	0	1266
529	22	1	12519	25	1308	207	0	1266
530	52	1	14882	6	219	1830	0	1266
531	20	1	14592	9	398	208	0	1266
532	15	1	11017	16	691	108	0	1266
533	21	1	8469	31	709	212	1	1266
534	28	1	14120	11	690	363	0	1266
535	19	1	12671	17	229	207	0	1266
536	78	1	10277	25	4353	5649	0	1266
537	14	1	15382	5	427	120	1	1266
538	52	1	12083	7	208	1792	0	1266
539	28	1	15912	16	724	381	0	1266
540	78	1	9149	61	3886	5354	0	1266
541	38	1	10707	10	2133	591	0	1266
542	52	1	9933	3	217	1812	0	1266
543	14	1	11042	6	403	117	0	1266
544	51	1	19005	128	135	1689	0	1266
545	22	1	13859	29	1296	204	0	1266
546	28	1	10726	17	678	354	0	1266
547	13	1	12671	26	212	112	0	1266
548	36	1	13694	28	632	583	1	1266
549	19	1	13954	18	220	217	0	1266
550	54	1	13416	22	737	1901	0	1266
551	28	1	11757	20	632	348	0	1266
552	12	1	9994	23	131	124	0	1329
553	35	1	13295	11	386	643	0	1329
554	15	1	12424	4	682	108	0	1329
555	0	1	10468	41	1802	2446	0	1329
556	0	1	9375	11	858	136	0	1329
557	77	1	10576	12999	2267	5565	0	1329
558	63	1	10500	3	393	3349	0	1329
559	54	1	7741	65	665	1767	0	1329
560	0	0	25674	18	1230	203	0	1329
561	22	1	10861	28	1315	208	0	1329
562	15	1	11588	7	718	119	0	1329
563	20	1	12423	0	375	207	0	1329
564	63	1	15706	4	369	3008	0	1329
565	61	1	10566	5	128	3147	1	1329
566	36	1	12684	6788	640	583	0	1329
567	52	1	10111	6	208	1780	0	1329
568	21	1	11465	61	729	202	0	1329
569	0	0	7287	4	2160	5371	0	1329
570	0	0	6572	1	7	1	0	1329
571	77	1	10745	13	2226	5519	1	1329
572	61	1	10473	8	116	2996	0	1329
573	35	1	13664	820	392	650	0	1329
574	63	1	10778	1456	383	3042	0	1329
575	15	1	14158	5	755	125	0	1329
576	35	1	13481	13	395	656	0	1391
577	78	1	7794	46	4055	5797	0	1391
578	0	0	23643	46	1090	730	0	1391
579	0	0	6700	0	8	1	0	1391
580	38	1	9521	6	2264	623	1	1391
581	0	0	26019	89	742	213	0	1391
582	22	1	12358	31	1416	225	2	1391
583	18	1	10991	13	120	230	1	1391
584	15	1	9888	8	643	109	0	1391
585	12	1	10106	19	115	112	0	1391
586	54	1	11395	11	707	1821	0	1391
587	21	1	11703	45	721	210	0	1391
588	29	1	16275	17	1321	368	0	1391
589	77	1	10042	11	2464	5819	0	1391
590	52	1	9188	3	226	1906	0	1391
591	12	1	10633	8	129	119	0	1391
592	61	1	10805	16	118	3200	0	1391
593	15	1	14082	7	632	103	0	1391
594	21	1	11281	47	708	198	0	1391
595	14	1	15793	19	390	119	0	1391
596	14	1	11007	4880	403	123	0	1391
597	35	1	10707	8	391	646	0	1391
598	56	1	11055	4	2371	1762	1	1391
599	12	1	14368	22	134	117	0	1391
600	0	0	25955	22	488	327	0	1438
601	15	1	10567	8	761	123	0	1438
602	0	0	25623	63	242	1154	0	1438
603	30	1	8944	37	2317	370	0	1438
604	12	1	9033	13	122	111	0	1438
605	20	1	7830	6285	420	230	0	1438
606	25	1	15461	9	125	360	0	1438
607	15	1	18289	5	685	118	0	1438
608	26	1	12755	6	229	373	0	1438
609	22	1	12418	23	1237	201	2	1438
610	15	1	11499	4	701	114	0	1438
611	26	1	9496	4	225	361	0	1438
612	18	1	15123	10	122	215	0	1438
613	77	1	11379	9	2383	5823	0	1438
614	35	1	11336	16	382	634	0	1438
615	36	1	10486	28	679	612	0	1438
616	26	1	11804	8891	220	373	0	1438
617	15	1	10458	12	709	108	0	1438
618	36	1	10739	16	664	624	0	1438
619	26	1	9432	5	232	376	0	1438
620	18	1	11344	14426	122	219	0	1438
621	38	1	11401	8	2482	630	1	1438
622	15	1	12525	3	665	104	0	1438
623	43	1	9076	5	226	1111	0	1438
624	12	1	10788	19	123	122	0	1485
625	12	1	9182	16	123	113	1	1485
626	0	1	14633	43	168	152	0	1485
627	15	1	15427	4	699	114	1	1485
628	20	1	15325	6	408	205	0	1485
629	0	1	13005	89	176	2477	0	1485
630	26	1	10734	6	225	357	0	1485
631	34	1	9765	2	216	609	0	1485
632	34	1	10525	7	217	624	0	1485
633	20	1	10448	10	398	221	0	1485
634	18	1	11173	6	128	226	1	1485
635	0	0	23045	27	3932	631	0	1485
636	56	1	12353	12	2501	1984	0	1485
637	78	1	9281	57	3903	5512	0	1485
638	20	1	10886	4	391	215	2	1485
639	36	1	9855	37	653	582	0	1485
640	56	1	8782	3	2280	1850	0	1485
641	33	1	9821	39	130	690	0	1485
642	19	1	12172	17	236	223	0	1485
643	15	1	11711	4	681	111	0	1485
644	51	1	12045	45	130	1807	0	1485
645	43	1	10932	14775	225	1104	0	1485
646	18	1	18257	10	125	212	0	1485
647	35	1	8628	10	389	645	0	1485
648	29	1	12066	13	1306	353	0	1532
649	34	1	15596	8	238	613	1	1532
650	38	1	11234	5	2198	608	0	1532
651	61	1	11344	9	129	3137	0	1532
652	52	1	10011	13021	208	1781	0	1532
653	30	1	11046	39	2146	338	0	1532
654	56	1	9584	6	2243	1796	0	1532
655	21	1	11535	8870	714	208	0	1532
656	26	1	12605	8	224	364	0	1532
657	61	1	8928	8	116	2926	0	1532
658	63	1	7754	3	388	3115	0	1532
659	38	1	8503	6	2393	660	0	1532
660	30	1	11264	6236	2136	344	2	1532
661	22	1	11348	16	1311	211	0	1532
662	54	1	9575	15	675	1830	0	1532
663	36	1	14059	53	670	616	0	1532
664	55	1	15407	14265	1344	1913	0	1532
665	56	1	9210	9	2312	1767	0	1532
666	56	1	13305	1	2224	1809	1	1532
667	38	1	11048	9	2088	578	0	1532
668	0	0	22651	17921	6892	9677	0	1532
669	12	1	15377	11	132	120	0	1532
670	35	1	9633	8	399	658	0	1532
671	22	1	14823	40	1236	198	1	1532
672	0	0	7078	18	1171	192	0	1594
673	55	1	13312	33	1367	2008	0	1594
674	25	1	9722	16	132	373	1	1594
675	19	1	10059	12	239	225	0	1594
676	0	1	9297	4239	13	0	2	1594
677	30	1	10494	38	2196	355	0	1594
678	22	1	12927	26	1238	195	0	1594
679	0	1	15391	3	897	141	0	1594
680	22	1	11634	30	1348	221	0	1594
681	14	1	9708	7	426	122	0	1594
682	36	1	11069	40	742	623	0	1594
683	34	1	15250	6	239	684	0	1594
684	19	1	12645	16	226	220	0	1594
685	52	1	10429	6	215	1918	0	1594
686	0	1	7516	18	9	0	0	1594
687	63	1	14604	6	413	3253	0	1594
688	15	1	9889	5	719	116	0	1594
689	15	1	13711	2	685	114	0	1594
690	20	1	7854	6	423	236	0	1594
691	78	1	11847	55	3822	5298	1	1594
692	15	1	9712	1	695	112	0	1594
693	33	1	11707	15	135	650	0	1594
694	34	1	14122	5	217	600	0	1594
695	12	1	9923	16	119	118	0	1594
696	27	1	11876	4	420	359	0	1657
697	61	1	7646	5	118	3030	0	1657
698	26	1	11850	8	216	356	0	1657
699	14	1	12757	6	419	123	0	1657
700	30	1	9899	28	2335	363	0	1657
701	51	1	9815	42	135	1822	1	1657
702	12	1	12736	14	127	120	0	1657
703	43	1	9040	2	222	1035	0	1657
704	34	1	16146	23959	238	649	0	1657
705	25	1	12762	17	122	361	1	1657
706	63	1	13573	14	403	3208	0	1657
707	15	1	13448	19586	695	111	0	1657
708	13	1	12489	25	207	114	1	1657
709	34	1	12445	5	226	636	0	1657
710	20	1	12754	7	390	219	0	1657
711	36	1	12646	33	635	596	0	1657
712	15	1	11503	9	686	110	0	1657
713	0	0	27433	132	47	2	0	1657
714	56	1	16680	6	2250	1875	0	1657
715	78	1	13929	55	4159	5699	0	1657
716	14	1	15586	0	432	125	0	1657
717	52	1	9620	5	220	1905	0	1657
718	14	1	13623	11	387	112	0	1657
719	25	1	10857	11	131	363	0	1657
720	33	1	7617	49	140	687	0	1750
721	14	1	11453	5	420	116	0	1750
722	28	1	12523	16	629	344	1	1750
723	21	1	9799	8792	670	199	2	1750
724	78	1	9758	9786	3844	5394	0	1750
725	51	1	13517	44	139	1840	0	1750
726	21	1	13155	48	722	208	0	1750
727	0	0	24723	4	235	408	0	1750
728	55	1	10840	13344	1297	1942	1	1750
729	35	1	11519	1	403	686	0	1750
730	18	1	19576	15	131	219	0	1750
731	55	1	16757	147	1306	1966	0	1750
732	43	1	11333	2	225	1000	1	1750
733	27	1	11336	2	376	347	0	1750
734	36	1	10323	43	702	622	0	1750
735	22	1	8698	32	1351	214	0	1750
736	26	1	13326	7	230	384	1	1750
737	77	1	19668	6	2354	5786	0	1750
738	78	1	11599	51	3896	5338	0	1750
739	28	1	10264	6	681	346	0	1750
740	12	1	9338	21	128	117	0	1750
741	38	1	10916	3	2341	654	0	1750
742	28	1	11482	18	680	365	0	1750
743	34	1	11389	19992	217	623	1	1750
744	13	1	14937	27	217	114	0	1797
745	54	1	16462	10	719	1867	0	1797
746	0	0	7443	8	399	648	0	1797
747	20	1	16751	7	412	212	0	1797
748	36	1	13767	33	628	585	0	1797
749	51	1	7807	3649	115	1769	0	1797
750	15	1	13846	16	712	119	0	1797
751	35	1	9328	5	380	646	0	1797
752	21	1	10458	65	707	203	0	1797
753	43	1	7931	0	227	1112	0	1797
754	55	1	13850	50	1226	1903	0	1797
755	14	1	10355	6761	428	120	0	1797
756	27	1	11455	8	402	371	0	1797
757	61	1	12707	7	127	3006	0	1797
758	36	1	11924	30	727	652	0	1797
759	20	1	11400	6	409	224	1	1797
760	21	1	12645	61	713	202	0	1797
761	0	0	23419	9	736	397	0	1797
762	27	1	10509	3	400	363	0	1797
763	15	1	11460	2	717	114	0	1797
764	28	1	10959	7	669	360	0	1797
765	19	1	14193	7	233	226	0	1797
766	51	1	12994	49	123	1674	0	1797
767	15	1	9889	5	702	114	0	1797
768	27	1	10711	2	389	357	1	1860
769	15	1	10936	9	703	115	0	1860
770	52	1	13754	4	233	1806	0	1860
771	25	1	10847	15	130	375	0	1860
772	27	1	8733	7	388	353	0	1860
773	19	1	15165	15	210	206	0	1860
774	19	1	14335	21	224	208	1	1860
775	20	1	15618	7	398	213	0	1860
776	33	1	11270	51	131	665	0	1860
777	51	1	9595	66	125	1749	0	1860
778	19	1	17646	15	222	209	0	1860
779	54	1	13897	10	808	2043	2	1860
780	22	1	11519	31	1235	199	1	1860
781	19	1	8632	7	207	201	0	1860
782	61	1	8227	6	118	3020	0	1860
783	25	1	9896	12	126	362	0	1860
784	28	1	11702	7	663	366	0	1860
785	0	0	6543	10699	384	3197	0	1860
786	52	1	10581	8	219	1796	0	1860
787	43	1	10750	2	215	1022	0	1860
788	21	1	11261	38	772	208	0	1860
789	61	1	12847	3	138	3416	0	1860
790	38	1	13689	12	2153	591	0	1860
791	78	1	12055	70	4141	5329	0	1860
792	12	1	12881	3935	118	113	0	1922
793	28	1	15001	9	640	344	0	1922
794	15	1	8891	3	709	113	0	1922
795	15	1	9151	5	652	108	0	1922
796	78	1	12010	9923	4039	5812	0	1922
797	27	1	15778	11	437	369	0	1922
798	34	1	10388	1	230	611	0	1922
799	25	1	7713	6	124	380	0	1922
800	30	1	12674	18	2220	364	0	1922
801	61	1	10271	4	118	2967	0	1922
802	14	1	12639	10	373	108	0	1922
803	63	1	11403	3	416	3144	0	1922
804	15	1	9021	7	678	111	0	1922
805	43	1	12367	4	229	1122	0	1922
806	14	1	13198	13	413	121	0	1922
807	56	1	9955	16	2313	1730	0	1922
808	54	1	10168	10	687	1832	0	1922
809	25	1	14667	15	126	359	0	1922
810	0	0	6860	5	685	371	0	1922
811	27	1	11593	6	406	361	1	1922
812	20	1	13362	5	423	226	0	1922
813	13	1	16973	473	218	111	1	1922
814	36	1	12505	54	689	625	0	1922
815	38	1	9101	3	2032	568	0	1922
816	61	1	11862	6815	130	3213	0	1985
817	38	1	9297	9518	2345	657	0	1985
818	15	1	11706	6	682	113	0	1985
819	36	1	9500	63	731	662	0	1985
820	28	1	10169	18	811	426	0	1985
821	28	1	12591	8375	715	381	0	1985
822	15	1	10784	12	709	114	0	1985
823	15	1	11569	11	664	110	0	1985
824	28	1	10576	6	684	381	0	1985
825	19	1	9692	13	214	214	0	1985
826	52	1	12494	13	233	1832	0	1985
827	12	1	10384	3613	120	114	0	1985
828	52	1	11935	6	204	1690	1	1985
829	22	1	15565	22	1265	196	1	1985
830	0	0	28130	109	247	3447	0	1985
831	21	1	12040	7342	726	211	0	1985
832	28	1	10463	3	651	357	0	1985
833	20	1	9810	3	422	235	0	1985
834	78	1	13423	48	3873	5385	0	1985
835	28	1	14505	22	687	363	2	1985
836	63	1	11908	6	383	3042	0	1985
837	15	1	12419	9	699	115	0	1985
838	14	1	12438	8	408	119	0	1985
839	13	1	9651	21	219	116	0	1985
840	54	1	14677	5	731	1846	0	2016
841	63	1	16893	9	377	3034	0	2016
842	78	1	11521	72	3826	5348	0	2016
843	0	1	18100	15	388	1097	0	2016
844	29	1	11419	10	1391	370	1	2016
845	29	1	11745	9	1271	349	0	2016
846	35	1	12968	8099	402	639	0	2016
847	77	1	9671	5	2434	5535	0	2016
848	30	1	10050	65	2283	344	1	2016
849	28	1	9644	21	629	333	0	2016
850	21	1	8358	72	701	202	0	2016
851	35	1	11098	768	378	634	0	2016
852	22	1	15155	25	1164	187	0	2016
853	28	1	15140	14	683	350	0	2016
854	18	1	11448	8	123	211	0	2016
855	52	1	12444	2	202	1704	1	2016
856	0	0	20708	76	728	212	0	2016
857	15	1	11207	11	638	105	0	2016
858	0	0	26631	105	1291	822	0	2016
859	14	1	11890	4	378	110	0	2016
860	20	1	9162	5	409	234	0	2016
861	77	1	12641	11	2300	5550	0	2016
862	54	1	8830	30	736	1765	1	2016
863	51	1	18899	55	146	1823	2	2016
864	51	1	11731	91	138	1947	0	2079
865	52	1	11339	5	226	1863	0	2079
866	15	1	11213	17368	695	111	0	2079
867	61	1	10133	4	119	3023	1	2079
868	21	1	14564	74	758	212	0	2079
869	12	1	10530	28	131	111	0	2079
870	55	1	13841	40	1292	1873	0	2079
871	78	1	12078	79	4031	5728	0	2079
872	0	0	5883	0	6	0	0	2079
873	27	1	14174	7	400	365	1	2079
874	35	1	11388	21	380	627	0	2079
875	14	1	14427	15	397	114	0	2079
876	30	1	10253	41	2112	337	0	2079
877	28	1	17587	12	696	363	0	2079
878	43	1	12084	11	241	1112	0	2079
879	51	1	16928	68	134	1856	0	2079
880	33	1	13703	30	130	633	0	2079
881	0	1	16443	43	2812	563	0	2079
882	15	1	11134	20099	753	117	0	2079
883	36	1	10511	60	647	581	0	2079
884	54	1	11359	6466	740	1786	0	2079
885	43	1	8342	6	220	1044	0	2079
886	78	1	12362	55	4295	5614	0	2079
887	36	1	12932	30	727	628	1	2079
888	38	1	13585	10247	2377	666	0	2125
889	30	1	9325	18	2154	343	0	2125
890	33	1	12514	15	136	653	0	2125
891	77	1	16430	13	2348	5819	0	2125
892	20	1	10268	9	390	210	0	2125
893	36	1	18906	49	720	616	0	2125
894	25	1	13654	0	133	393	0	2125
895	36	1	10661	31	679	621	0	2125
896	0	0	6468	2	9	0	0	2125
897	26	1	12276	5917	208	355	0	2125
898	55	1	14965	12580	1320	1974	0	2125
899	15	1	11019	7	695	116	0	2125
900	63	1	9193	9	370	3031	0	2125
901	29	1	14425	15	1377	371	0	2125
902	51	1	12898	117	136	1872	0	2125
903	51	1	9718	51	121	1755	0	2125
904	35	1	11600	7	399	686	0	2125
905	15	1	12780	6	703	110	0	2125
906	25	1	12061	15	128	353	0	2125
907	52	1	13912	5	220	1899	0	2125
908	55	1	10021	25	1270	1929	0	2125
909	15	1	9483	3	698	108	0	2125
910	21	1	10815	21	742	221	0	2125
911	19	1	14008	14	229	218	0	2125
912	0	1	19800	18	493	1354	0	2188
913	22	1	10382	20	1245	196	0	2188
914	34	1	11625	8	219	616	0	2188
915	0	1	15081	11	917	467	0	2188
916	56	1	14046	2	2343	1830	0	2188
917	0	0	25698	37	404	385	0	2188
918	78	1	10579	84	4188	5941	0	2188
919	25	1	11100	18	128	366	0	2188
920	30	1	12031	48	2087	341	0	2188
921	51	1	10087	48	125	1724	0	2188
922	21	1	9094	59	700	213	0	2188
923	27	1	11487	2	392	356	0	2188
924	27	1	13678	1	416	381	1	2188
925	63	1	14003	5	392	3205	0	2188
926	29	1	10538	8	1366	382	1	2188
927	0	1	19019	7	559	467	0	2188
928	13	1	8768	8931	211	114	0	2188
929	22	1	9546	24	1232	193	0	2188
930	61	1	10361	4	114	2960	0	2188
931	43	1	9101	3	236	1053	0	2188
932	15	1	11374	12	731	121	0	2188
933	52	1	14556	6	222	1771	0	2188
934	26	1	15317	7610	234	366	0	2188
935	52	1	13461	11	219	1793	0	2188
936	27	1	9839	15415	376	356	0	2235
937	51	1	13401	64	129	1771	0	2235
938	61	1	15940	8	133	3080	0	2235
939	77	1	11615	13	2264	5561	0	2235
940	36	1	10694	50	707	636	0	2235
941	38	1	12596	8	2367	641	0	2235
942	56	1	9549	4	2148	1704	1	2235
943	30	1	10106	3278	2135	344	0	2235
944	38	1	10168	6	2351	654	0	2235
945	12	1	11062	21	124	116	0	2235
946	20	1	12634	4	418	229	0	2235
947	21	1	13213	7825	684	201	3	2235
948	25	1	11528	10	125	368	0	2235
949	78	1	10681	51	3885	5563	0	2235
950	27	1	16813	8	410	343	0	2235
951	28	1	14400	6	692	357	0	2235
952	22	1	9391	29	1184	192	0	2235
953	77	1	10815	10	2439	5624	0	2235
954	30	1	12858	31	2221	352	0	2235
955	63	1	13395	7	373	3027	0	2235
956	22	1	12894	18	1261	203	0	2235
957	77	1	13736	6	2263	5428	0	2235
958	22	1	14519	26	1279	207	0	2235
959	19	1	15517	14190	240	226	0	2235
960	21	1	10588	83	686	201	0	2282
961	78	1	10140	46	3926	5521	0	2282
962	26	1	12539	11	228	373	0	2282
963	12	1	10580	35	133	125	0	2282
964	36	1	10516	55	729	656	0	2282
965	15	1	11867	19926	751	116	0	2282
966	0	1	8262	11	13	0	2	2282
967	20	1	12043	10	401	220	0	2282
968	29	1	12029	13	1352	355	0	2282
969	26	1	12800	4	217	356	0	2282
970	29	1	14169	8	1264	349	0	2282
971	13	1	10080	44	232	123	0	2282
972	36	1	12350	29	680	600	0	2282
973	12	1	13751	21	126	115	0	2282
974	63	1	13236	14	403	3187	0	2282
975	56	1	12346	8	2125	1751	0	2282
976	13	1	11307	17	210	107	2	2282
977	30	1	9371	7	2075	330	0	2282
978	38	1	12706	14	2305	649	0	2282
979	12	1	14920	8	135	126	0	2282
980	12	1	8871	13	130	120	0	2282
981	29	1	15494	13	1286	366	0	2282
982	55	1	9267	41	1216	1820	0	2282
983	12	1	13299	12	132	114	0	2282
984	55	1	13622	50	1258	1942	0	2329
985	28	1	12320	22	669	348	0	2329
986	12	1	16695	24	138	120	0	2329
987	33	1	10260	67	129	645	0	2329
988	27	1	11627	2	396	366	0	2329
989	43	1	8363	40	224	1069	1	2329
990	51	1	19922	28	146	1837	1	2329
991	28	1	12777	18	742	390	0	2329
992	0	0	6193	6	2332	5725	0	2329
993	52	1	17978	12	225	1759	0	2329
994	19	1	12159	12	226	205	0	2329
995	15	1	9312	12	711	113	0	2329
996	15	1	10886	7	702	121	0	2329
997	15	1	12045	11	711	114	0	2329
998	13	1	11519	17	228	122	0	2329
999	54	1	10907	13082	668	1674	0	2329
1000	56	1	11272	5	2208	1787	0	2329
1001	77	1	11381	6	2352	5877	0	2329
1002	0	0	24736	17	856	435	0	2329
1003	78	1	13158	8738	3815	5201	0	2329
1004	56	1	10281	15	2212	1764	2	2329
1005	15	1	17332	5	737	121	0	2329
1006	29	1	9321	5	1239	347	0	2329
1007	21	1	16161	64	704	204	0	2329
1008	22	1	8055	28	1391	214	0	2391
1009	56	1	11153	4	2188	1756	0	2391
1010	0	1	12359	40	905	836	0	2391
1011	51	1	8736	40	123	1716	0	2391
1012	29	1	14027	12	1293	373	1	2391
1013	30	1	10815	48	2255	361	0	2391
1014	0	1	8403	12	15	0	0	2391
1015	26	1	10493	8	229	387	0	2391
1016	15	1	15686	3	712	116	1	2391
1017	38	1	12793	1	2307	619	0	2391
1018	63	1	10586	6069	394	3331	0	2391
1019	78	1	14106	39	4287	5820	0	2391
1020	20	1	10485	2165	427	231	0	2391
1021	33	1	11302	31	130	650	0	2391
1022	25	1	12540	12	133	389	0	2391
1023	26	1	12207	6	207	350	0	2391
1024	26	1	15253	10	236	374	0	2391
1025	28	1	12471	19	702	379	0	2391
1026	14	1	10788	8	393	120	0	2391
1027	15	1	13760	8	707	115	1	2391
1028	63	1	12279	4	380	3151	0	2391
1029	77	1	12922	14213	2227	5325	0	2391
1030	27	1	7853	2	373	347	0	2391
1031	61	1	14413	4	140	3203	0	2391
1032	14	1	18368	7	433	125	0	2454
1033	63	1	12951	0	386	3216	0	2454
1034	43	1	9751	2	225	1077	0	2454
1035	0	0	21361	25	1309	206	0	2454
1036	22	1	8031	28	1278	204	0	2454
1037	14	1	11818	4	386	113	0	2454
1038	0	0	25151	6192	723	1227	0	2454
1039	22	1	10879	22	1304	203	0	2454
1040	52	1	13358	8	199	1672	0	2454
1041	0	0	21464	69	187	2425	0	2454
1042	18	1	15517	11	118	218	0	2454
1043	22	1	15719	11001	1215	201	0	2454
1044	61	1	10333	8	118	3013	0	2454
1045	28	1	11391	8460	686	375	0	2454
1046	51	1	11843	42	131	1844	0	2454
1047	30	1	12920	12	2193	349	1	2454
1048	21	1	14065	35	688	206	0	2454
1049	77	1	12862	9	2395	5469	0	2454
1050	34	1	13105	1	218	606	0	2454
1051	13	1	9678	59	216	113	0	2454
1052	38	1	11598	6	2401	654	0	2454
1053	55	1	12038	260	1291	1904	0	2454
1054	19	1	12216	6	213	207	0	2454
1055	55	1	14522	11790	1209	1804	0	2454
1056	52	1	12890	10	231	1938	0	2500
1057	34	1	8999	4	237	659	1	2500
1058	25	1	14422	13	131	376	0	2500
1059	33	1	14932	2163	135	644	0	2500
1060	43	1	10461	8	237	1088	0	2500
1061	38	1	13855	9392	2214	598	1	2500
1062	28	1	10085	18	651	358	0	2500
1063	25	1	15927	7	136	357	0	2500
1064	61	1	9875	13	124	3186	0	2500
1065	0	0	25135	106	1550	4610	0	2500
1066	38	1	13120	8	2443	630	0	2500
1067	63	1	13876	3	411	3226	0	2500
1068	52	1	11608	10	215	1814	0	2500
1069	29	1	15704	13	1326	362	0	2500
1070	25	1	10090	7	129	371	0	2500
1071	15	1	13364	5	702	108	0	2500
1072	55	1	10474	41	1270	1922	0	2500
1073	27	1	13711	2	407	374	0	2500
1074	15	1	11253	7	707	114	4	2500
1075	20	1	11689	6	399	212	0	2500
1076	14	1	17193	12	417	116	0	2500
1077	19	1	12178	5	244	233	0	2500
1078	55	1	15176	31	1242	1873	0	2500
1079	22	1	12585	27	1346	202	0	2500
1080	63	1	11366	3	393	3274	0	2563
1081	78	1	10024	63	4033	5707	0	2563
1082	54	1	12152	10	666	1716	0	2563
1083	25	1	9683	17	126	377	1	2563
1084	12	1	11961	37	147	141	0	2563
1085	15	1	11155	2	714	118	0	2563
1086	27	1	10802	4623	388	358	0	2563
1087	19	1	13236	15	221	207	1	2563
1088	20	1	11632	12	398	227	0	2563
1089	33	1	9962	34	134	649	0	2563
1090	61	1	9761	10	121	3062	0	2563
1091	0	0	6070	16	2417	642	0	2563
1092	63	1	9942	4	348	2867	0	2563
1093	29	1	13017	17	1273	346	0	2563
1094	22	1	11270	77	1455	241	1	2563
1095	51	1	12983	56	128	1823	0	2563
1096	13	1	14009	20	233	116	0	2563
1097	78	1	11196	51	3827	5356	0	2563
1098	27	1	8458	15971	408	352	0	2563
1099	12	1	12996	4700	119	107	1	2563
1100	15	1	8416	9	733	116	0	2563
1101	78	1	14516	66	4038	5751	0	2563
1102	77	1	9455	15	2257	5467	0	2563
1103	0	0	26107	120	1264	386	0	2563
1104	61	1	15654	7334	134	2982	0	2610
1105	43	1	10955	13808	236	1118	0	2610
1106	54	1	14499	8	691	1771	0	2610
1107	12	1	11611	13	130	121	0	2610
1108	63	1	8900	6	410	3215	0	2610
1109	30	1	12252	7044	2116	345	0	2610
1110	78	1	16094	57	3852	5500	0	2610
1111	22	1	14795	28	1328	213	0	2610
1112	15	1	9892	7	708	114	0	2610
1113	20	1	14851	20	413	235	0	2610
1114	28	1	11003	8	669	368	0	2610
1115	12	1	11486	27	123	112	0	2610
1116	36	1	14906	57	661	613	0	2610
1117	35	1	9665	9	368	604	0	2610
1118	22	1	14154	19	1228	200	0	2610
1119	0	0	22050	80	901	327	0	2610
1120	26	1	8825	6	202	345	0	2610
1121	77	1	12473	7	2172	5351	0	2610
1122	54	1	14650	16	738	1896	0	2610
1123	43	1	12332	2	226	1112	0	2610
1124	34	1	10902	4	214	612	0	2610
1125	51	1	13182	42	125	1721	0	2610
1126	34	1	10229	5	229	650	0	2610
1127	28	1	11376	5443	693	365	0	2610
1128	0	0	6088	3	2241	1817	0	2672
1129	36	1	19336	29	649	589	0	2672
1130	0	1	15943	53	1569	2348	0	2672
1131	27	1	14805	9	455	424	0	2672
1132	55	1	14691	36	1324	1993	0	2672
1133	20	1	16156	7	404	220	0	2672
1134	77	1	13180	8	2116	5225	0	2672
1135	21	1	12416	70	696	209	0	2672
1136	12	1	8278	18	119	110	1	2672
1137	43	1	10867	0	225	1095	0	2672
1138	38	1	11419	5	2214	623	2	2672
1139	13	1	11172	28	238	118	0	2672
1140	13	1	11598	25	241	124	0	2672
1141	30	1	12912	35	2452	393	0	2672
1142	55	1	16518	56	1273	1929	0	2672
1143	33	1	10539	42	129	627	0	2672
1144	63	1	12657	7	387	3083	0	2672
1145	13	1	15422	23	223	124	0	2672
1146	29	1	9550	13	1201	331	2	2672
1147	29	1	11171	10	1161	323	0	2672
1148	19	1	15192	20	224	210	0	2672
1149	55	1	11432	31	1321	1930	0	2672
1150	20	1	15507	5	441	228	0	2672
1151	12	1	11745	15	126	108	0	2672
1152	15	1	10903	5	729	111	0	2704
1153	36	1	15617	64	701	639	0	2704
1154	13	1	7901	17	232	126	0	2704
1155	55	1	16231	33	1255	1834	0	2704
1156	35	1	15730	14	442	718	0	2704
1157	43	1	11200	8	224	1036	2	2704
1158	30	1	12042	47	2274	367	0	2704
1159	25	1	14119	10	139	388	0	2704
1160	12	1	9243	21	113	111	0	2704
1161	22	1	13852	25	1176	190	0	2704
1162	22	1	12171	28	1358	216	1	2704
1163	36	1	12925	35	729	628	1	2704
1164	30	1	10349	5075	2203	347	1	2704
1165	14	1	14746	0	416	118	1	2704
1166	12	1	13047	12	121	111	0	2704
1167	29	1	12673	0	1213	338	1	2704
1168	21	1	10788	42	721	215	0	2704
1169	20	1	9073	2067	421	222	0	2704
1170	12	1	11257	12	130	111	0	2704
1171	12	1	11413	29	134	122	0	2704
1172	27	1	11168	18904	382	338	0	2704
1173	0	1	12989	30	1753	275	0	2704
1174	33	1	8220	31	131	642	0	2704
1175	34	1	13000	3	230	641	0	2704
1176	43	1	11881	13	228	1064	0	2750
1177	63	1	9612	4	377	2997	0	2750
1178	19	1	8742	15	230	222	0	2750
1179	12	1	12173	38	124	114	0	2750
1180	15	1	10756	6	725	107	0	2750
1181	55	1	13847	30	1336	1991	0	2750
1182	21	1	16716	71	750	203	0	2750
1183	15	1	10250	5	683	112	0	2750
1184	27	1	12347	4678	381	368	0	2750
1185	0	1	19770	5508	31	0	0	2750
1186	77	1	14263	10	2577	6198	0	2750
1187	28	1	12756	7	676	360	0	2750
1188	22	1	13984	26	1249	205	0	2750
1189	35	1	13525	0	393	642	0	2750
1190	13	1	12168	9366	219	113	0	2750
1191	61	1	8419	10	121	3121	0	2750
1192	14	1	11250	6	384	118	0	2750
1193	15	1	7680	26	833	127	1	2750
1194	29	1	12286	9	1227	352	0	2750
1195	25	1	10554	7	125	352	0	2750
1196	28	1	15605	16	717	364	0	2750
1197	38	1	10182	14	2384	654	0	2750
1198	55	1	10147	29	1394	2065	0	2750
1199	20	1	9160	5	413	232	0	2750
1200	36	1	16152	16	692	628	1	2813
1201	35	1	13696	1	428	687	0	2813
1202	30	1	11108	18	2195	369	0	2813
1203	43	1	9225	5	220	1022	0	2813
1204	36	1	14586	57	706	647	0	2813
1205	52	1	12041	7	239	1849	0	2813
1206	52	1	8539	11	211	1833	1	2813
1207	13	1	10986	14	233	116	1	2813
1208	25	1	8576	12	126	374	0	2813
1209	55	1	10040	12075	1250	1907	0	2813
1210	43	1	7852	4	239	1094	0	2813
1211	51	1	10976	52	130	1845	0	2813
1212	33	1	14743	66	135	637	0	2813
1213	34	1	9633	0	219	632	0	2813
1214	35	1	11840	7753	400	644	0	2813
1215	78	1	15319	51	3935	5303	0	2813
1216	52	1	11616	6	228	1804	0	2813
1217	22	1	12629	25	1211	199	0	2813
1218	15	1	11461	229	648	104	0	2813
1219	55	1	13152	29	1293	1926	0	2813
1220	20	1	13596	5	433	230	0	2813
1221	29	1	9425	7	1213	342	0	2813
1222	43	1	11806	8	229	1044	0	2813
1223	0	0	21459	25355	391	1883	0	2813
1224	36	1	10856	24	636	571	0	2860
1225	27	1	12632	8	426	380	0	2860
1226	36	1	9737	22	679	612	0	2860
1227	14	1	11713	2	427	126	0	2860
1228	22	1	13888	27	1287	210	0	2860
1229	22	1	10948	14	1354	217	0	2860
1230	36	1	17458	45	719	649	0	2860
1231	13	1	10121	20	213	114	0	2860
1232	78	1	14689	64	3978	5457	0	2860
1233	78	1	10895	79	4200	5726	0	2860
1234	27	1	11067	3	419	371	0	2860
1235	15	1	11211	2	754	123	0	2860
1236	14	1	14363	10296	410	127	0	2860
1237	12	1	13390	36	141	130	2	2860
1238	30	1	11201	24	2303	361	0	2860
1239	15	1	12907	9	744	112	0	2860
1240	13	1	10601	5	242	118	0	2860
1241	33	1	8707	18	131	675	0	2860
1242	30	1	8691	29	2089	344	0	2860
1243	22	1	11439	23	1223	194	0	2860
1244	61	1	10672	13	120	3109	2	2860
1245	26	1	10003	9	214	352	0	2860
1246	33	1	10378	14072	122	627	0	2860
1247	13	1	13962	16	213	109	0	2860
1248	0	0	6780	4	7	0	0	2922
1249	56	1	11586	11	2341	1793	0	2922
1250	18	1	10559	4	116	219	0	2922
1251	18	1	14043	7404	128	223	0	2922
1252	12	1	9839	32	115	109	1	2922
1253	27	1	13064	9	423	371	0	2922
1254	27	1	14284	11	392	363	0	2922
1255	33	1	9276	23	123	657	0	2922
1256	15	1	12973	1	736	121	0	2922
1257	54	1	10120	12	739	1918	0	2922
1258	21	1	11178	56	649	193	1	2922
1259	0	0	25880	66	2401	3583	0	2922
1260	51	1	8834	44	122	1763	0	2922
1261	30	1	12974	29	2170	350	1	2922
1262	36	1	12560	8414	714	625	0	2922
1263	13	1	8815	12	204	111	1	2922
1264	34	1	14924	9	239	667	0	2922
1265	15	1	12013	2	696	117	0	2922
1266	19	1	14088	4	237	222	0	2922
1267	54	1	14436	7012	655	1702	0	2922
1268	15	1	10637	14	618	107	0	2922
1269	21	1	9605	54	719	207	0	2922
1270	54	1	9406	13	689	1844	1	2922
1271	54	1	10146	9	687	1702	0	2922
1272	54	1	12935	18	718	1875	0	2985
1273	15	1	9757	7	707	111	0	2985
1274	25	1	12051	12	137	397	0	2985
1275	43	1	10561	8	226	1103	0	2985
1276	13	1	8567	15	223	118	0	2985
1277	27	1	10876	7	379	344	1	2985
1278	34	1	9329	10	223	654	0	2985
1279	0	1	19911	16	708	1168	0	2985
1280	20	1	15736	10	378	207	0	2985
1281	13	1	12967	9	237	125	0	2985
1282	36	1	11447	46	696	629	0	2985
1283	14	1	9525	6	409	125	0	2985
1284	15	1	9274	10	670	113	0	2985
1285	52	1	12969	17	227	1924	0	2985
1286	54	1	9535	14	697	1801	1	2985
1287	43	1	11650	9	241	1117	0	2985
1288	52	1	11326	13	223	1831	0	2985
1289	56	1	10213	9	2235	1751	0	2985
1290	77	1	8382	4	2214	5422	0	2985
1291	38	1	9994	3	2384	640	0	2985
1292	61	1	11437	11	121	3019	0	2985
1293	61	1	8982	9	122	3132	1	2985
1294	26	1	12536	13	234	360	0	2985
1295	0	0	24410	13	1315	205	0	2985
1296	22	1	13724	29	1326	208	0	3047
1297	12	1	10755	19	127	121	0	3047
1298	54	1	16546	7	707	1796	0	3047
1299	33	1	11877	38	140	679	0	3047
1300	0	0	6079	0	12	0	0	3047
1301	26	1	10682	8	213	349	0	3047
1302	78	1	9081	55	4046	5622	0	3047
1303	56	1	9016	3	2169	1711	0	3047
1304	52	1	8879	6	226	1913	0	3047
1305	21	1	11440	75	684	208	0	3047
1306	36	1	10647	9	720	644	0	3047
1307	19	1	9168	13	229	213	0	3047
1308	28	1	11378	8	720	372	0	3047
1309	63	1	13160	7	392	3012	0	3047
1310	61	1	10296	6	113	3072	0	3047
1311	78	1	12747	61	4104	5741	0	3047
1312	27	1	14115	19460	400	372	0	3047
1313	34	1	14477	3	215	604	0	3047
1314	38	1	11468	4	2148	582	0	3047
1315	0	1	7817	37	818	759	0	3047
1316	15	1	9632	19306	733	115	0	3047
1317	26	1	11492	11	221	382	0	3047
1318	27	1	10644	6	408	378	0	3047
1319	20	1	8731	1	400	219	0	3047
1320	27	1	8426	18678	374	335	0	3094
1321	29	1	16749	8	1275	339	0	3094
1322	25	1	12563	10	127	359	0	3094
1323	55	1	12495	46	1332	2000	2	3094
1324	55	1	10237	42	1237	1828	0	3094
1325	15	1	13345	8	712	114	0	3094
1326	61	1	13179	7557	129	3203	0	3094
1327	12	1	12459	9	126	111	0	3094
1328	27	1	14176	5	420	392	0	3094
1329	12	1	8688	16	128	116	3	3094
1330	34	1	13406	1	223	608	0	3094
1331	43	1	9558	772	208	1004	0	3094
1332	43	1	12984	3	234	1071	0	3094
1333	51	1	13175	54	129	1805	0	3094
1334	38	1	11547	0	2439	643	0	3094
1335	22	1	9744	27	1301	202	0	3094
1336	0	0	22042	16	961	2526	0	3094
1337	13	1	12299	30	224	114	0	3094
1338	55	1	12615	47	1272	1959	0	3094
1339	26	1	13178	9	208	348	0	3094
1340	12	1	11309	24	122	116	0	3094
1341	19	1	12798	12	222	217	0	3094
1342	63	1	15447	15	401	3044	0	3094
1343	13	1	14947	27	221	112	0	3094
1344	56	1	19595	5	2132	1710	0	3157
1345	0	0	21688	23546	245	665	0	3157
1346	21	1	13638	50	656	193	0	3157
1347	36	1	12554	136	672	608	0	3157
1348	34	1	9516	18776	230	619	0	3157
1349	51	1	12294	43	130	1774	0	3157
1350	0	1	11839	18911	154	747	0	3157
1351	19	1	12158	5	234	227	0	3157
1352	0	0	25485	14	695	1194	1	3157
1353	78	1	12159	41	4091	5519	0	3157
1354	28	1	13743	15	709	378	1	3157
1355	12	1	8951	24	128	116	0	3157
1356	38	1	15581	4	2252	613	0	3157
1357	19	1	8812	10	226	222	1	3157
1358	15	1	11416	13	677	111	0	3157
1359	0	0	23188	122	1299	392	0	3157
1360	29	1	10408	12	1340	375	0	3157
1361	33	1	10088	28	134	670	3	3157
1362	51	1	13795	62	140	1912	0	3157
1363	77	1	10918	11	2291	5607	0	3157
1364	56	1	15684	10	2273	1908	0	3157
1365	27	1	10510	2	344	307	0	3157
1366	34	1	13721	11	232	614	0	3157
1367	27	1	9021	11	386	362	0	3157
1368	27	1	9188	3	392	362	0	3204
1369	63	1	13227	8	428	3148	0	3204
1370	15	1	11288	8	653	107	0	3204
1371	77	1	14953	13	2431	5633	0	3204
1372	34	1	9810	13	207	613	0	3204
1373	20	1	13063	4	378	204	0	3204
1374	34	1	11713	4	233	652	2	3204
1375	0	0	6746	6	224	1078	0	3204
1376	13	1	9916	20	226	117	0	3204
1377	55	1	15072	35	1206	1809	0	3204
1378	0	1	16833	3087	423	2199	0	3204
1379	43	1	9793	4	240	1097	0	3204
1380	0	1	19688	13	755	1270	0	3204
1381	38	1	9647	1	2506	681	0	3204
1382	26	1	8206	7	212	380	2	3204
1383	34	1	14045	8	215	596	1	3204
1384	51	1	7881	55	120	1826	0	3204
1385	34	1	11799	5	230	616	0	3204
1386	28	1	12993	17	703	377	0	3204
1387	19	1	12403	10	216	210	0	3204
1388	51	1	12725	59	131	1824	0	3204
1389	13	1	11254	33	225	120	0	3204
1390	22	1	11253	27	1334	210	0	3204
1391	52	1	10032	13521	211	1742	0	3204
1392	0	0	22606	6	2827	756	0	3250
1393	61	1	10220	7	129	3294	0	3250
1394	55	1	16012	36	1322	1959	0	3250
1395	43	1	12327	4	234	1071	0	3250
1396	12	1	11426	36	131	120	0	3250
1397	28	1	13839	12	700	375	0	3250
1398	0	0	6817	31	223	124	0	3250
1399	13	1	15050	22	222	111	0	3250
1400	51	1	19567	81	135	1835	0	3250
1401	56	1	12591	10	2279	1874	0	3250
1402	43	1	10149	13263	228	1044	0	3250
1403	35	1	13099	8	404	642	0	3250
1404	54	1	9968	5	691	1800	0	3250
1405	0	0	6026	8	11	0	0	3250
1406	22	1	15890	33	1266	203	0	3250
1407	51	1	9608	7398	128	1745	0	3250
1408	33	1	9650	43	122	637	0	3250
1409	34	1	18892	8	240	661	0	3250
1410	36	1	10848	17	714	623	0	3250
1411	61	1	13361	10	134	3005	0	3250
1412	78	1	12194	48	4069	5760	0	3250
1413	22	1	13203	25	1226	199	0	3250
1414	13	1	14248	29	238	126	2	3250
1415	61	1	12604	16	124	3003	0	3250
1416	36	1	13064	40	729	666	0	3313
1417	51	1	13074	51	128	1724	0	3313
1418	78	1	12276	47	4147	5457	0	3313
1419	25	1	8718	8	118	346	0	3313
1420	13	1	13873	17	244	123	0	3313
1421	0	0	7141	44	1257	1826	0	3313
1422	15	1	11625	6	724	116	0	3313
1423	12	1	9999	7	126	114	0	3313
1424	63	1	9809	6	418	3170	0	3313
1425	26	1	12023	6	216	355	0	3313
1426	55	1	13304	41	1352	1886	0	3313
1427	33	1	13366	22	141	697	0	3313
1428	12	1	9828	14	118	109	0	3313
1429	0	1	13172	9065	316	94	0	3313
1430	54	1	10245	14	661	1709	0	3313
1431	78	1	10675	54	4016	5748	1	3313
1432	26	1	15572	16	233	369	1	3313
1433	20	1	14684	1	388	216	0	3313
1434	30	1	9443	27	2075	337	0	3313
1435	12	1	12090	24	127	116	0	3313
1436	21	1	13251	58	732	219	0	3313
1437	12	1	13359	14	130	114	0	3313
1438	51	1	10161	48	129	1704	0	3313
1439	38	1	10750	3	2431	651	0	3313
1440	21	1	9937	7753	728	216	0	3375
1441	22	1	12749	33	1281	204	0	3375
1442	34	1	8553	7	228	604	0	3375
1443	0	0	6111	1	7	0	0	3375
1444	26	1	11524	9161	221	360	0	3375
1445	15	1	12408	3	709	111	0	3375
1446	54	1	12080	11	699	1815	0	3375
1447	22	1	10187	29	1255	208	0	3375
1448	63	1	7676	7	383	3171	0	3375
1449	43	1	12068	14	234	1075	0	3375
1450	20	1	9223	7	412	229	2	3375
1451	27	1	10989	4	419	362	0	3375
1452	12	1	12190	4354	124	116	0	3375
1453	35	1	15155	10	409	675	0	3375
1454	56	1	9645	5	2256	1812	0	3375
1455	0	1	11942	13	265	453	1	3375
1456	21	1	14466	7032	679	204	1	3375
1457	35	1	13892	6	408	675	0	3375
1458	29	1	8466	3	1305	366	0	3375
1459	26	1	11476	8	209	352	0	3375
1460	14	1	19662	5	407	122	0	3375
1461	78	1	10049	8989	3912	5483	0	3375
1462	38	1	10726	8	2183	595	0	3375
1463	19	1	16176	70	227	216	0	3375
1464	51	1	16154	89	131	1823	0	3422
1465	77	1	10207	4	2487	6021	0	3422
1466	43	1	9904	355	230	1081	0	3422
1467	54	1	12871	6	736	1835	0	3422
1468	78	1	10928	67	4374	6034	0	3422
1469	52	1	11157	12	221	1863	0	3422
1470	55	1	13980	49	1241	1821	0	3422
1471	77	1	14360	9	2386	6035	0	3422
1472	20	1	9132	11	414	228	0	3422
1473	15	1	14043	6	699	109	0	3422
1474	78	1	10444	73	4196	5514	0	3422
1475	29	1	13674	13	1315	370	0	3422
1476	43	1	9569	5	216	1050	0	3422
1477	52	1	11642	8	229	1963	0	3422
1478	27	1	15744	6	416	367	0	3422
1479	18	1	10319	32	118	221	0	3422
1480	0	0	22607	25	528	345	1	3422
1481	20	1	11780	6373	402	218	0	3422
1482	43	1	10701	3	220	1086	0	3422
1483	13	1	7822	8888	222	117	1	3422
1484	25	1	13463	16	128	365	0	3422
1485	30	1	13413	19	2276	358	0	3422
1486	61	1	12144	15	127	3069	0	3422
1487	20	1	8760	10	418	217	0	3422
1488	22	1	15553	21	1266	202	0	3485
1489	29	1	11118	20	1284	359	0	3485
1490	51	1	13449	62	135	1743	1	3485
1491	15	1	11765	3	678	108	0	3485
1492	54	1	10007	11	667	1757	0	3485
1493	54	1	11818	7	698	1824	0	3485
1494	20	1	9464	2	400	225	0	3485
1495	30	1	10692	17	2252	348	1	3485
1496	25	1	14904	14	137	357	0	3485
1497	63	1	12536	12092	394	3294	0	3485
1498	20	1	11777	8	406	230	2	3485
1499	20	1	12150	5	418	221	0	3485
1500	36	1	15562	61	683	641	0	3485
1501	13	1	10678	14	223	123	1	3485
1502	56	1	15090	4	2268	1752	0	3485
1503	29	1	12145	36	1203	343	0	3485
1504	15	1	8201	7	710	118	0	3485
1505	56	1	9361	8	2264	1847	0	3485
1506	25	1	14116	24	142	360	1	3485
1507	54	1	11047	12	671	1751	0	3485
1508	18	1	9166	3	119	219	0	3485
1509	36	1	7745	33	670	608	0	3485
1510	35	1	11811	11	390	644	0	3485
1511	21	1	11514	55	663	193	0	3485
1512	54	1	12912	12	744	1841	0	3516
1513	61	1	13297	6	120	3109	0	3516
1514	28	1	9306	8575	689	386	0	3516
1515	25	1	11462	22716	135	403	0	3516
1516	43	1	12267	11	225	1059	1	3516
1517	77	1	8510	5	2310	5494	0	3516
1518	30	1	13348	34	2090	354	0	3516
1519	36	1	16544	43	728	619	0	3516
1520	55	1	13944	37	1240	1814	0	3516
1521	63	1	9744	10	371	3018	0	3516
1522	36	1	12730	40	731	620	0	3516
1523	19	1	14564	10	238	221	0	3516
1524	12	1	8780	7	122	115	0	3516
1525	30	1	10277	21	2329	367	0	3516
1526	61	1	8689	1	119	3155	0	3516
1527	43	1	12566	4	239	1077	0	3516
1528	78	1	11573	60	4168	5591	0	3516
1529	35	1	12777	8782	428	691	0	3516
1530	52	1	12576	9	212	1769	0	3516
1531	30	1	9598	17	2224	359	0	3516
1532	28	1	15363	43	717	385	0	3516
1533	18	1	14125	46	126	233	1	3516
1534	78	1	13875	56	3813	5360	0	3516
1535	36	1	9907	47	710	643	0	3516
1536	63	1	10680	4	399	3222	0	3594
1537	0	1	8482	1456	14	0	0	3594
1538	61	1	9335	0	129	3066	0	3594
1539	22	1	12910	24	1279	197	0	3594
1540	13	1	10230	10108	222	114	0	3594
1541	20	1	15739	14	387	211	0	3594
1542	13	1	10781	29	228	115	0	3594
1543	14	1	14391	8648	380	115	0	3594
1544	56	1	12931	9	2380	1844	0	3594
1545	21	1	16364	67	710	214	0	3594
1546	13	1	9612	3207	224	123	0	3594
1547	30	1	10831	29	2273	373	0	3594
1548	27	1	10346	5	395	356	0	3594
1549	56	1	9158	6	2347	1819	0	3594
1550	43	1	9101	7	233	1112	0	3594
1551	30	1	10608	19	2212	356	2	3594
1552	33	1	9167	7	133	628	0	3594
1553	36	1	14058	46	729	664	0	3594
1554	34	1	12168	7	215	617	0	3594
1555	36	1	8680	50	643	590	0	3594
1556	77	1	15147	15	2319	5495	2	3594
1557	28	1	12508	15	640	355	2	3594
1558	56	1	11205	10	2414	1841	0	3594
1559	19	1	14584	11	225	199	0	3594
1560	77	1	11236	9	2147	5237	0	3641
1561	22	1	12517	21	1298	205	0	3641
1562	77	1	12114	9	2399	5579	0	3641
1563	43	1	10271	17	227	1011	0	3641
1564	55	1	19858	14636	1269	1829	0	3641
1565	28	1	12643	5365	675	370	0	3641
1566	34	1	10945	5	216	621	0	3641
1567	19	1	11844	9	205	202	0	3641
1568	12	1	13556	12	123	118	0	3641
1569	27	1	14188	15319	405	367	0	3641
1570	54	1	10397	7339	689	1814	0	3641
1571	19	1	12154	10	238	219	0	3641
1572	30	1	11539	19	2268	360	0	3641
1573	63	1	12640	11197	394	3085	0	3641
1574	36	1	11248	40	678	613	0	3641
1575	15	1	9644	14	741	117	0	3641
1576	29	1	12171	19	1303	356	0	3641
1577	56	1	15029	6	2249	1817	1	3641
1578	77	1	9714	5	2241	5644	0	3641
1579	54	1	11826	14807	719	1958	0	3641
1580	54	1	10671	8	667	1764	0	3641
1581	77	1	13391	9	2448	5518	0	3641
1582	21	1	11110	55	654	193	0	3641
1583	51	1	8761	24	120	1809	0	3641
1584	19	1	9220	8	225	215	0	3704
1585	20	1	15257	9	411	222	0	3704
1586	15	1	10816	8	670	109	0	3704
1587	12	1	14506	9	132	110	0	3704
1588	51	1	8651	59	126	1823	0	3704
1589	15	1	11779	18677	681	108	0	3704
1590	27	1	11479	2	393	346	0	3704
1591	77	1	10687	9	2404	5865	0	3704
1592	78	1	15987	71	3967	5390	0	3704
1593	28	1	9433	6	659	365	0	3704
1594	54	1	12436	13	697	1768	0	3704
1595	15	1	12743	15	654	111	0	3704
1596	52	1	9814	4	223	1861	1	3704
1597	22	1	15347	25	1236	200	0	3704
1598	28	1	11933	17	706	370	0	3704
1599	20	1	11874	5	404	226	0	3704
1600	20	1	16167	7298	414	218	0	3704
1601	25	1	12611	16	127	378	0	3704
1602	51	1	14441	44	140	1825	0	3704
1603	30	1	10734	5688	2105	347	0	3704
1604	27	1	9616	0	403	355	0	3704
1605	54	1	14470	14	755	1891	0	3704
1606	56	1	9338	20317	2375	1796	0	3704
1607	13	1	14310	16	205	108	1	3704
1608	43	1	10833	3	216	1076	0	3750
1609	15	1	7581	12	668	111	0	3750
1610	34	1	10544	3	226	639	0	3750
1611	27	1	9886	9	399	355	0	3750
1612	78	1	11718	62	3853	5298	0	3750
1613	15	1	10502	8	671	108	0	3750
1614	19	1	11459	12	191	194	0	3750
1615	29	1	12421	19	1330	366	0	3750
1616	27	1	14306	3	408	356	0	3750
1617	13	1	10599	114	232	125	0	3750
1618	0	1	14158	15	602	4833	0	3750
1619	19	1	15178	13	216	215	0	3750
1620	56	1	14756	5	2323	1859	0	3750
1621	34	1	7869	8	221	658	0	3750
1622	28	1	13092	9549	666	369	0	3750
1623	27	1	16119	17267	343	322	0	3750
1624	38	1	12375	4	2302	636	0	3750
1625	21	1	12475	63	668	202	0	3750
1626	13	1	10636	26	217	119	0	3750
1627	52	1	13652	6	228	1833	0	3750
1628	77	1	9370	5	2254	5526	0	3750
1629	22	1	13655	28	1302	210	0	3750
1630	13	1	9955	9	235	116	0	3750
1631	61	1	12483	10	138	3147	0	3750
1632	13	1	13016	6	238	116	0	3813
1633	28	1	11742	16	669	368	0	3813
1634	19	1	16455	14	219	212	0	3813
1635	26	1	12801	8279	232	369	0	3813
1636	27	1	9213	4	396	350	0	3813
1637	0	0	24588	10	1425	232	0	3813
1638	26	1	10886	1	212	352	0	3813
1639	34	1	19746	0	243	648	0	3813
1640	61	1	13967	18	131	3215	0	3813
1641	38	1	12641	9	2442	641	0	3813
1642	51	1	9038	52	130	1848	0	3813
1643	43	1	9851	3	219	1031	0	3813
1644	15	1	11250	2	749	118	1	3813
1645	27	1	8721	3	387	367	0	3813
1646	77	1	10526	8	2350	5903	0	3813
1647	33	1	12114	13281	133	650	0	3813
1648	55	1	19992	41	1260	1873	0	3813
1649	15	1	14979	8	665	110	0	3813
1650	21	1	11378	178	726	202	0	3813
1651	20	1	9441	4	434	224	0	3813
1652	43	1	11755	5	229	1072	0	3813
1653	0	1	11062	8	272	458	0	3813
1654	18	1	11727	6	122	216	0	3813
1655	0	0	25342	25336	1177	3092	0	3813
1656	38	1	10751	5	2376	651	0	3875
1657	55	1	12601	36	1363	1895	0	3875
1658	27	1	11953	5	389	346	0	3875
1659	43	1	13489	5	227	1100	0	3875
1660	36	1	11398	9781	625	568	0	3875
1661	21	1	11413	34	705	212	0	3875
1662	20	1	12682	8	425	222	0	3875
1663	51	1	12137	44	134	1802	0	3875
1664	15	1	10181	11	678	112	0	3875
1665	78	1	13348	63	3980	5459	0	3875
1666	36	1	11787	33	669	621	0	3875
1667	14	1	15444	17	432	122	0	3875
1668	56	1	10564	5	2265	1706	0	3875
1669	27	1	11568	0	404	350	0	3875
1670	63	1	9590	10	385	3240	0	3875
1671	78	1	16405	42	4060	5311	0	3875
1672	20	1	9552	3	394	208	1	3875
1673	78	1	9743	66	3900	5498	0	3875
1674	33	1	13160	15753	130	649	0	3875
1675	13	1	11822	18	226	117	0	3875
1676	21	1	11014	69	723	222	0	3875
1677	33	1	11727	41	132	678	0	3875
1678	78	1	10958	55	4069	5490	0	3875
1679	26	1	11157	7	210	354	0	3875
1680	35	1	11512	13	424	692	0	3922
1681	26	1	9128	6	209	355	0	3922
1682	29	1	12577	0	1311	365	0	3922
1683	78	1	12289	78	4022	5232	0	3922
1684	20	1	11807	9147	412	223	0	3922
1685	0	1	12199	43	292	630	1	3922
1686	28	1	8166	26	708	383	0	3922
1687	20	1	12256	8	387	210	0	3922
1688	63	1	13517	9	377	3089	0	3922
1689	12	1	11871	43	121	111	0	3922
1690	20	1	11038	5	426	228	1	3922
1691	12	1	9404	12	126	109	0	3922
1692	21	1	10930	50	706	205	0	3922
1693	19	1	10946	14032	235	218	0	3922
1694	18	1	16132	16	124	215	0	3922
1695	55	1	10399	28	1349	2038	0	3922
1696	22	1	10304	15	1143	187	0	3922
1697	27	1	10895	9	377	347	0	3922
1698	43	1	8829	2	236	1111	0	3922
1699	56	1	8817	3	2221	1850	0	3922
1700	26	1	12008	10	222	352	0	3922
1701	15	1	12546	7	745	118	2	3922
1702	51	1	11831	49	132	1885	0	3922
1703	13	1	11653	22	209	105	0	3922
1704	63	1	11801	6	375	3057	0	3985
1705	61	1	12774	10	122	3156	0	3985
1706	33	1	13547	15573	137	617	0	3985
1707	56	1	11894	4	2284	1797	0	3985
1708	36	1	12925	32	747	673	0	3985
1709	34	1	13760	5	224	639	0	3985
1710	18	1	13077	7	123	220	0	3985
1711	54	1	8390	9	695	1832	0	3985
1712	29	1	16363	10	1399	390	0	3985
1713	51	1	9709	41	140	1761	0	3985
1714	20	1	10424	17	417	227	0	3985
1715	35	1	17064	3	430	669	0	3985
1716	0	0	26237	21	2155	780	0	3985
1717	18	1	13321	3	130	236	1	3985
1718	56	1	7846	7	2174	1745	0	3985
1719	26	1	12053	12	176	313	1	3985
1720	43	1	10097	9	213	1031	0	3985
1721	51	1	15131	51	141	1812	0	3985
1722	30	1	9673	16	2214	350	0	3985
1723	35	1	10698	7778	385	643	0	3985
1724	63	1	9283	8	381	3060	0	3985
1725	36	1	8403	14	738	634	0	3985
1726	18	1	10883	15943	114	209	0	3985
1727	22	1	13204	11223	1244	207	0	3985
1728	14	1	10137	5	416	121	0	4016
1729	51	1	13316	45	131	1758	0	4016
1730	36	1	11978	128	701	615	0	4016
1731	19	1	12368	10	224	218	0	4016
1732	43	1	10205	13809	223	1062	0	4016
1733	63	1	10002	7	364	2947	1	4016
1734	27	1	11726	0	420	362	0	4016
1735	52	1	9306	14	212	1794	0	4016
1736	43	1	9926	3	211	1077	0	4016
1737	55	1	12176	12351	1303	1912	0	4016
1738	14	1	14917	4	421	124	0	4016
1739	36	1	13475	8435	713	621	0	4016
1740	30	1	11094	26	2156	351	0	4016
1741	36	1	9376	33	750	640	0	4016
1742	18	1	12020	2	126	235	1	4016
1743	28	1	12984	20	713	360	0	4016
1744	56	1	11139	5	2245	1786	0	4016
1745	15	1	17042	4	746	119	0	4016
1746	35	1	16222	8	397	664	0	4016
1747	63	1	9164	12	365	3029	0	4016
1748	0	1	13007	19	281	468	2	4016
1749	27	1	13590	6	413	394	0	4016
1750	28	1	13157	5	679	374	0	4016
1751	30	1	12382	25	2143	351	0	4016
1752	43	1	12732	7	234	1072	2	4094
1753	55	1	12123	45	1333	1961	0	4094
1754	15	1	11866	17	711	114	0	4094
1755	14	1	11533	7	405	119	0	4094
1756	12	1	8183	9	120	117	0	4094
1757	35	1	14631	10	382	614	0	4094
1758	61	1	10602	8	131	3099	0	4094
1759	25	1	10664	15	134	380	2	4094
1760	38	1	9165	9	2292	630	0	4094
1761	25	1	9803	10	116	336	0	4094
1762	25	1	11144	15	123	346	0	4094
1763	15	1	11877	6	681	113	0	4094
1764	56	1	9432	9	2324	1843	0	4094
1765	29	1	17752	16	1304	379	0	4094
1766	27	1	13727	7	387	361	0	4094
1767	56	1	12078	8	2305	1780	0	4094
1768	36	1	12028	31	710	628	0	4094
1769	20	1	12895	4	405	219	0	4094
1770	56	1	9612	8	2210	1756	0	4094
1771	63	1	8816	9	366	3110	0	4094
1772	22	1	14151	22	1331	213	0	4094
1773	55	1	12009	33	1327	1883	0	4094
1774	22	1	16164	31	1124	180	0	4094
1775	30	1	8007	22	2269	362	0	4094
1776	28	1	13554	28	697	392	0	4157
1777	22	1	13566	23	1179	193	0	4157
1778	15	1	9503	14	724	113	0	4157
1779	15	1	10626	10	677	114	0	4157
1780	26	1	8973	10	207	343	1	4157
1781	18	1	11013	8	120	229	0	4157
1782	30	1	13740	38	2275	361	0	4157
1783	22	1	13797	10336	1250	205	0	4157
1784	56	1	10640	6	2195	1761	0	4157
1785	35	1	14999	10	407	639	0	4157
1786	26	1	9582	8	215	356	0	4157
1787	51	1	13596	67	128	1768	0	4157
1788	38	1	10071	7	2415	646	0	4157
1789	22	1	11032	9945	1203	198	4	4157
1790	26	1	12826	15	221	361	1	4157
1791	28	1	10368	13	715	387	0	4157
1792	30	1	11850	43	2119	342	0	4157
1793	30	1	9818	5351	2251	364	0	4157
1794	38	1	10884	9	2246	603	0	4157
1795	52	1	10836	6	223	1836	0	4157
1796	12	1	16589	18	136	121	0	4157
1797	19	1	13590	17	217	214	1	4157
1798	15	1	13094	4	700	112	0	4157
1799	18	1	12323	6	114	206	0	4157
1800	56	1	10119	4	2297	1848	0	4204
1801	21	1	12763	76	735	220	0	4204
1802	77	1	10111	6	2380	5698	0	4204
1803	15	1	7838	1	760	114	0	4204
1804	18	1	12423	10	129	224	0	4204
1805	38	1	9618	2	2315	659	0	4204
1806	20	1	14716	9	415	227	0	4204
1807	54	1	9450	38	713	1834	0	4204
1808	21	1	14991	64	719	202	2	4204
1809	15	1	14218	19545	714	123	0	4204
1810	20	1	8769	2	401	219	0	4204
1811	26	1	12647	8	224	357	0	4204
1812	12	1	11906	21	139	122	0	4204
1813	36	1	7505	21	661	603	0	4204
1814	29	1	13689	7	1232	334	0	4204
1815	78	1	11679	71	3835	5410	1	4204
1816	13	1	11038	11705	240	117	0	4204
1817	0	1	13785	65	2673	441	0	4204
1818	22	1	9907	25	1358	218	0	4204
1819	20	1	13621	5	406	222	0	4204
1820	51	1	15480	56	145	1831	0	4204
1821	25	1	11000	10	116	343	0	4204
1822	22	1	16138	24	1288	202	0	4204
1823	35	1	10791	0	410	660	0	4204
1824	28	1	11673	14	670	351	0	4266
1825	52	1	12110	4	215	1823	0	4266
1826	12	1	14126	4476	127	114	0	4266
1827	0	0	22959	13	747	1220	0	4266
1828	38	1	11447	6	2416	641	0	4266
1829	13	1	11974	13	222	116	0	4266
1830	33	1	15428	84	138	609	0	4266
1831	12	1	9016	16	111	106	0	4266
1832	12	1	13618	20	142	120	0	4266
1833	15	1	11349	8	744	111	0	4266
1834	30	1	11529	23	2162	357	0	4266
1835	27	1	10636	7	369	345	0	4266
1836	29	1	9653	10	1285	347	0	4266
1837	27	1	10513	6	416	380	0	4266
1838	63	1	14369	4	396	3210	0	4266
1839	27	1	9561	21596	388	361	0	4266
1840	27	1	18444	4	403	377	0	4266
1841	38	1	12818	7	2245	606	0	4266
1842	0	0	7320	3	417	234	0	4266
1843	25	1	10424	23655	127	385	1	4266
1844	19	1	11750	40	235	226	0	4266
1845	43	1	12934	3	233	1117	0	4266
1846	29	1	12026	10	1284	362	0	4266
1847	15	1	12895	7	721	117	3	4266
1848	21	1	13929	77	683	202	0	4313
1849	52	1	12896	12	209	1857	0	4313
1850	56	1	8097	10	2407	1843	1	4313
1851	12	1	16373	34	139	119	0	4313
1852	54	1	14253	24	673	1736	0	4313
1853	55	1	10641	42	1276	1897	0	4313
1854	19	1	15313	5	239	226	0	4313
1855	55	1	11648	56	1250	1913	0	4313
1856	29	1	12643	17	1334	372	0	4313
1857	63	1	12911	8	358	2922	0	4313
1858	34	1	14224	3	215	621	0	4313
1859	56	1	10862	3	2212	1741	3	4313
1860	78	1	11943	73	3832	5323	1	4313
1861	52	1	14879	4	210	1834	0	4313
1862	18	1	17009	6	132	225	0	4313
1863	30	1	10196	28	2212	351	0	4313
1864	12	1	11092	1967	128	117	0	4313
1865	38	1	11830	6	2455	654	0	4313
1866	61	1	12328	7376	122	2936	0	4313
1867	15	1	10455	7	735	116	0	4313
1868	63	1	10057	5	370	3030	0	4313
1869	36	1	10033	51	702	640	0	4313
1870	13	1	18248	31	247	122	0	4313
1871	56	1	10808	12318	2338	1862	0	4313
1872	22	1	12011	11849	1302	209	0	4375
1873	12	1	10206	46	128	117	0	4375
1874	51	1	11799	50	139	1775	0	4375
1875	15	1	10723	19	705	112	0	4375
1876	15	1	10081	10	700	113	0	4375
1877	14	1	10574	7	418	121	0	4375
1878	63	1	10680	14	376	3006	0	4375
1879	25	1	14052	15	129	347	0	4375
1880	63	1	13840	8	385	3177	0	4375
1881	20	1	9908	15	404	234	0	4375
1882	15	1	13567	5	742	115	0	4375
1883	12	1	10371	91	128	112	0	4375
1884	33	1	9748	32	127	639	0	4375
1885	36	1	14283	49	765	698	0	4375
1886	20	1	12067	2	437	235	0	4375
1887	19	1	9000	14959	228	226	0	4375
1888	28	1	18040	25	695	376	0	4375
1889	61	1	12636	10	138	3221	0	4375
1890	51	1	16729	47	132	1808	0	4375
1891	78	1	12741	41	4071	5846	0	4375
1892	56	1	11946	3	2262	1883	0	4375
1893	26	1	8473	3	231	375	0	4375
1894	0	1	8073	0	14	0	1	4375
1895	13	1	9585	7	240	126	0	4375
1896	13	1	14386	323	224	115	0	4438
1897	38	1	7994	5	2274	614	0	4438
1898	63	1	14119	13	371	3080	0	4438
1899	12	1	10405	28	122	119	0	4438
1900	19	1	9390	12	218	213	0	4438
1901	19	1	13952	14	208	200	0	4438
1902	12	1	10655	23	123	113	0	4438
1903	38	1	15646	12	2402	666	0	4438
1904	19	1	7879	5	223	227	0	4438
1905	13	1	14185	19	239	118	0	4438
1906	55	1	14401	52	1271	1874	0	4438
1907	77	1	15808	15	2341	5788	0	4438
1908	38	1	11773	6	2153	597	1	4438
1909	20	1	11237	6888	420	229	0	4438
1910	25	1	13163	14	130	383	0	4438
1911	54	1	16893	8	742	1947	0	4438
1912	34	1	14729	11	234	666	0	4438
1913	0	1	15180	7540	25	0	0	4438
1914	77	1	8457	9	2310	5615	0	4438
1915	52	1	17760	14	222	1873	0	4438
1916	14	1	12872	5	403	120	0	4438
1917	15	1	10154	10	676	114	0	4438
1918	15	1	9988	7	759	122	0	4438
1919	43	1	9739	14934	227	1083	0	4438
1920	12	1	12293	15	131	112	0	4500
1921	63	1	9357	1	399	3155	0	4500
1922	20	1	9320	5	405	214	0	4500
1923	30	1	10375	18	2184	343	0	4500
1924	12	1	8990	16	121	118	0	4500
1925	78	1	10551	135	4073	5576	0	4500
1926	0	1	11435	8	34	9	1	4500
1927	28	1	12288	11	707	361	4	4500
1928	22	1	12715	30	1299	210	0	4500
1929	18	1	12340	14260	113	200	1	4500
1930	15	1	8496	7	770	120	0	4500
1931	56	1	16770	8	2397	1938	0	4500
1932	33	1	15025	35	139	669	0	4500
1933	38	1	15110	3	2390	653	0	4500
1934	30	1	14659	26	2249	352	0	4500
1935	52	1	14600	7	222	1760	0	4500
1936	22	1	15324	35	1317	205	1	4500
1937	28	1	12739	22	699	378	0	4500
1938	19	1	15249	8	223	207	0	4500
1939	20	1	10633	12	414	229	0	4500
1940	0	0	7166	11	199	1747	0	4500
1941	33	1	12201	32	135	632	2	4500
1942	15	1	10602	9	713	116	0	4500
1943	14	1	16667	9	393	111	0	4500
1944	13	1	11287	14	228	121	0	4547
1945	56	1	11734	9	2262	1801	0	4547
1946	19	1	15492	15589	214	205	0	4547
1947	52	1	14895	6	236	1870	0	4547
1948	51	1	12664	45	122	1719	0	4547
1949	38	1	11175	9	2301	660	0	4547
1950	55	1	19147	38	1223	1836	0	4547
1951	61	1	9541	11	124	2992	0	4547
1952	13	1	11738	14	220	116	0	4547
1953	43	1	9903	4	217	1031	0	4547
1954	0	1	7744	5	13	0	0	4547
1955	0	0	6522	5	14	0	0	4547
1956	56	1	8540	7	2288	1852	0	4547
1957	63	1	16361	7	403	3340	0	4547
1958	56	1	11871	9	2118	1698	0	4547
1959	15	1	12183	13	670	110	0	4547
1960	29	1	10083	10	1278	353	0	4547
1961	38	1	10063	8	2122	583	0	4547
1962	30	1	11517	22	2359	366	0	4547
1963	43	1	9943	7	222	1027	0	4547
1964	34	1	14806	4	229	645	0	4547
1965	36	1	11562	38	681	619	1	4547
1966	35	1	9518	10	386	638	0	4547
1967	12	1	11511	31	120	121	0	4547
1968	22	1	8623	11	1261	204	0	4625
1969	29	1	10802	11	1217	338	0	4625
1970	55	1	9167	36	1212	1817	0	4625
1971	29	1	12667	13	1323	368	0	4625
1972	29	1	14139	18	1311	362	0	4625
1973	19	1	9503	28	215	209	0	4625
1974	77	1	8744	5954	2318	5701	1	4625
1975	30	1	9131	25	2082	333	0	4625
1976	43	1	10293	4	232	1114	0	4625
1977	19	1	8962	7	209	210	0	4625
1978	15	1	12031	11	745	124	0	4625
1979	27	1	14658	10	428	358	0	4625
1980	26	1	13803	13	232	394	0	4625
1981	15	1	12263	3	721	118	0	4625
1982	54	1	11819	73	694	1824	0	4625
1983	52	1	12695	11	208	1763	0	4625
1984	30	1	12436	3066	2179	349	0	4625
1985	30	1	8636	22	2158	344	0	4625
1986	14	1	9903	44	379	109	0	4625
1987	78	1	15573	54	4029	5539	0	4625
1988	12	1	10947	4028	121	109	0	4625
1989	30	1	13383	25	2209	357	0	4625
1990	12	1	8769	13	121	107	0	4625
1991	26	1	8158	8	210	355	0	4625
1992	15	1	10303	13	702	112	0	4672
1993	36	1	10538	15	669	616	0	4672
1994	21	1	13401	6685	731	219	0	4672
1995	55	1	12331	95	1370	2016	0	4672
1996	22	1	11413	12222	1232	196	0	4672
1997	25	1	9848	15	123	361	0	4672
[truncated: 2,983 more rows]
