# Supplementary material for: drLumi: An open-source package to manage data, calibrate, and conduct quality control of multiplex bead-based immunoassays data analysis
Source: PLoS One. 2017 Nov 14;12(11):e0187901. doi: 10.1371/journal.pone.0187901 (PMC5685631; doi:10.1371/journal.pone.0187901)
Supplement: S2 File — (TAR) [file pone.0187901.s002.tar › drLumi/NAMESPACE]

# Generated by roxygen2 (4.1.1): do not edit by hand

S3method(as.data.frame,scluminex)
S3method(as.data.frame,summary.scluminex)
S3method(lum_import,default)
S3method(plot,scluminex)
S3method(print,loq)
S3method(print,lum_export)
S3method(print,lum_import)
S3method(print,scluminex)
S3method(print,summary.scluminex)
S3method(summary,loq)
S3method(summary,scluminex)
export(SSexp)
export(SSexpcons)
export(SSl4)
export(SSl4cons)
export(SSl5)
export(SSl5cons)
export(conf_bands)
export(data_selection)
export(est_conc)
export(get_outliers)
export(intra_icc)
export(invest)
export(loq_cv)
export(loq_derivatives)
export(loq_interval)
export(lum_export)
export(lum_import)
export(scluminex)
import(Hmisc)
import(chron)
import(ggplot2)
import(irr)
import(minpack.lm)
importFrom(gdata,rename.vars)
importFrom(msm,deltamethod)
importFrom(plyr,.)
importFrom(plyr,ddply)
importFrom(plyr,dlply)
importFrom(plyr,ldply)
importFrom(plyr,rbind.fill)
importFrom(plyr,summarise)
importFrom(reshape,melt)
importFrom(reshape,melt.data.frame)
importFrom(rootSolve,uniroot.all)
importFrom(stats,getInitial)
importFrom(stringr,str_trim)
importFrom("stats", "AIC", "as.formula", "coef", "cutree",
             "df.residual", "dist", "hclust", "pf", "predict", "qqnorm",
             "qt", "quantile", "residuals", "rnorm", "uniroot", "var",
             "vcov")
importFrom("utils", "count.fields", "read.csv", "read.table", "unzip",
             "write.csv", "zip")
