# Supplementary material for: drLumi: An open-source package to manage data, calibrate, and conduct quality control of multiplex bead-based immunoassays data analysis
Source: PLoS One. 2017 Nov 14;12(11):e0187901. doi: 10.1371/journal.pone.0187901 (PMC5685631; doi:10.1371/journal.pone.0187901)
Supplement: S2 File — (TAR) [file pone.0187901.s002.tar › drLumi/R/getPredict.R]

## Model a nls class model
## This is an auxiliar function that returns a function 
## for estimating the derivatives in the loq_derivatives function
getPredict <- function(model) {
    stopifnot(inherits(model,"nls"))
    lhs <- as.character(model$m$formula()[[2]])
    parameters <- names(model$m$getPars())
    allobj <- ls(model$m$getEnv())
    rhs <- allobj[-match(c(parameters,lhs),allobj)]
    fx <- function(x) {
        newlist <- list(x)
        names(newlist) <- rhs
        predict(model,newdata=newlist)
    }
    assign("model", model, envir=environment(fx))
    assign("rhs", rhs, envir=environment(fx))
    return(fx)  
}
