# Supplementary material for: drLumi: An open-source package to manage data, calibrate, and conduct quality control of multiplex bead-based immunoassays data analysis
Source: PLoS One. 2017 Nov 14;12(11):e0187901. doi: 10.1371/journal.pone.0187901 (PMC5685631; doi:10.1371/journal.pone.0187901)
Supplement: S2 File — (TAR) [file pone.0187901.s002.tar › drLumi/R/as.data.frame.summary.scluminex.R]

#' @export
as.data.frame.summary.scluminex <- function(x,row.names = NULL, 
                                            optional = FALSE, ...) {
    if (inherits(x,"summary.scluminex")){
        return(data.frame(unclass(x),...))
    } else {
        stop("'x' is not an object of class summary.scluminex")
    }
}
