# Supplementary material for: drLumi: An open-source package to manage data, calibrate, and conduct quality control of multiplex bead-based immunoassays data analysis
Source: PLoS One. 2017 Nov 14;12(11):e0187901. doi: 10.1371/journal.pone.0187901 (PMC5685631; doi:10.1371/journal.pone.0187901)
Supplement: S2 File — (TAR) [file pone.0187901.s002.tar › drLumi/R/get_convergence.R]

## Get convergence. The criteria from the model is not enough
get_convergence <- function(x) {
    convergence <- x$convInfo$isConv
    ans <- 2
    if(convergence==TRUE) ans <- 1
    return(ans)
}
