# Supplementary material for: drLumi: An open-source package to manage data, calibrate, and conduct quality control of multiplex bead-based immunoassays data analysis
Source: PLoS One. 2017 Nov 14;12(11):e0187901. doi: 10.1371/journal.pone.0187901 (PMC5685631; doi:10.1371/journal.pone.0187901)
Supplement: S2 File — (TAR) [file pone.0187901.s002.tar › drLumi/R/luminexData-internal.R]

.Random.seed <-
c(403L, 10L, 435984031L, 1726958630L, -1520490320L, -794791597L, 
1040452721L, 595972512L, 1628040510L, 766717001L, -476501765L, 
623067338L, 1730590252L, 1275357743L, -1399921947L, 1328650140L, 
1394541042L, -135648147L, -552190553L, -159782962L, -2119883480L, 
-751921365L, -1708122807L, -88047016L, 666016518L, -851265823L, 
-932470157L, 1506675426L, -508987820L, 2021343063L, -1009847475L, 
265975524L, -1110427958L, 852047669L, 2125479311L, -1199555946L, 
-1238707648L, -572861693L, -1537359071L, -1062296560L, 2059355118L, 
-1455098983L, 1154599979L, 1614313754L, -54002724L, -1039909409L, 
-2133694027L, 188688204L, -352477790L, 933661949L, 512299511L, 
-93397218L, -1959280168L, 960838459L, 1815186649L, -170835864L, 
33432982L, -1049731823L, 880996035L, -1956352302L, 1271330660L, 
-1183520089L, -906054659L, -254458380L, 432521946L, -1283673051L, 
857733439L, 1092468422L, 1703367504L, -828920973L, -1133363823L, 
-544874560L, 1648785822L, -607722647L, 811972507L, -1013408086L, 
-665470772L, -567998065L, 1766358469L, -1640980100L, -521604654L, 
-574436019L, -1253462009L, 1162928110L, -579033400L, 1587468747L, 
1785154601L, 296082040L, 1191675814L, 1373868481L, 566330963L, 
1825541378L, 1204517940L, 1725488567L, -1720012371L, -1099541820L, 
126224106L, 583461205L, -186482961L, -2018558730L, -1205179360L, 
-2061586973L, 360730241L, 94202096L, -686823538L, -2062034695L, 
-815201653L, 1966310074L, -392041028L, 1783437055L, 1577704021L, 
689118572L, -613345854L, 1913820701L, 1718685335L, -136083458L, 
1100846008L, 1705807771L, 872830457L, -2131274424L, 147660918L, 
1007144369L, -351177757L, 779169970L, -1445421820L, 1623490119L, 
1849329949L, -2076899436L, -2075440326L, 124786565L, -1514617761L, 
104664806L, -1448266384L, -614203757L, 1830750001L, -525566496L, 
-1793070466L, 597063945L, -1684399301L, -1373424886L, -565011732L, 
-899754129L, -316630875L, -232172964L, -2052545998L, 711985453L, 
1890865127L, -64489714L, 1304226024L, 474921707L, -1876700279L, 
-1856196840L, 1991037510L, -1015590239L, -1079945933L, -1794593630L, 
-331922540L, -1039214057L, -336454131L, 794114852L, 35170058L, 
1938549365L, 1373477327L, 816276182L, -365377920L, 2016757955L, 
244459105L, -1035731248L, -385374162L, 1931320793L, 389595627L, 
-39861158L, 556416540L, 1691848479L, 803201909L, -595408372L, 
-401945630L, 1285486781L, -2016778441L, 1733881822L, 1446305048L, 
1805447291L, -770578919L, 839274152L, 1776057430L, -1609705263L, 
-166394749L, -507533550L, 154714788L, 307793511L, -1922695235L, 
-218992332L, -776768870L, 2075062501L, 783528575L, 540441606L, 
78516112L, 825651763L, -1413928495L, 1957100416L, 31438430L, 
2077814185L, -185254821L, 1888232554L, 20602124L, 675692367L, 
175127557L, 1528947388L, 973353874L, 815886477L, 1159415495L, 
-1356427346L, 564869640L, -968917493L, 669333225L, 1346228664L, 
-1289916826L, 1169681153L, 242400659L, 54679106L, 1838533108L, 
-690277385L, 449071085L, 745545860L, 722024106L, -1728582635L, 
-540812113L, -1104866634L, 1530646752L, 1502160514L, -1213498176L, 
-492818116L, 1018646672L, 197536290L, -1271888376L, 2067988748L, 
-57396580L, -879342062L, -1085026944L, 953802260L, -1794795992L, 
-507714246L, -177436720L, 1448317548L, 462268212L, -1266105710L, 
789338464L, -839585460L, 1402081248L, -112083038L, 1319655336L, 
1194421132L, 958572220L, -2061890702L, -228796176L, -556107708L, 
-711287464L, -995634118L, -75603088L, -2128575428L, -754300140L, 
522889666L, 1997873376L, -1094772868L, 83664592L, -1579481438L, 
1406190632L, 1075300620L, 581628860L, 1315126578L, -510484544L, 
-224046540L, 713448392L, -821246790L, -484520048L, -1519733268L, 
-1077215148L, 1343291026L, 1387772704L, -359682612L, -1435362336L, 
319455938L, 1556437544L, 666902188L, 1551348412L, 934695410L, 
743393584L, 598559908L, 1928479416L, -1573737638L, 562744720L, 
1303556476L, 652676372L, 1613850946L, -1844968704L, 1166023612L, 
1525316432L, -510279390L, 834673992L, 141359116L, 754874460L, 
719135954L, 1107396608L, -1596032172L, 593486312L, 1065523194L, 
1067046608L, -1194728148L, 1363593460L, -1459599470L, -63259552L, 
-1705804532L, -861305120L, 1529896290L, -1219902808L, 699750988L, 
-796805252L, 1822321458L, -1215873424L, 384515396L, -1538819112L, 
-1012002694L, 220882480L, 1930005180L, -693639340L, -807413182L, 
1757490080L, -703215428L, 888709584L, 1982956898L, -200797208L, 
-1032636468L, 1205303036L, -926593038L, -564585344L, -347645708L, 
-8489848L, 1984652602L, -1870576816L, -1301853076L, -935624556L, 
466229586L, 1747402464L, 1446621388L, -1693091680L, 629668226L, 
518764776L, 1497430252L, -29411268L, -1787936654L, -2106447760L, 
-1876688348L, -615726536L, 66341402L, 1824338128L, -1239304644L, 
-1779217260L, -529853310L, -1574713408L, -1601704644L, 1593597584L, 
212808738L, 644288520L, -363553652L, -1040957412L, -1669331822L, 
335834240L, -712121324L, 1228219176L, -1649232838L, 1456549072L, 
-418753428L, -904350028L, 1364000786L, 143015904L, 700296140L, 
-305553952L, -844821470L, 374592808L, 181926156L, 23170620L, 
-1866480398L, 379754736L, -1252288700L, 750948440L, -1879809478L, 
-538261264L, 2066440892L, -541668844L, 1965067458L, -462989728L, 
-1769200260L, -1856527152L, 1178407970L, 391178408L, -1455039092L, 
-523877956L, 62310450L, 310481728L, 1086856884L, -1011117752L, 
769315514L, 385163024L, -1829232404L, -535447468L, -103102702L, 
-708361824L, 1695016908L, -431841440L, -1423749950L, -1609298392L, 
1526376876L, 1039426364L, -1948318862L, 1033342768L, 316940324L, 
-491659720L, -1348324646L, 657356688L, -609839876L, -1274745452L, 
2121712450L, -551155200L, 241682492L, -2108005808L, -2067537758L, 
-424713400L, 114457100L, -949052708L, -983486382L, -306738048L, 
1281410900L, -722296856L, 513274618L, -1878268080L, 70648876L, 
-77559436L, 135679634L, 1394524768L, 1670197388L, 1857343840L, 
162805986L, -1952666456L, -1138641204L, -2393604L, 25111474L, 
-1897200656L, 237830596L, 176242008L, 798683514L, -1211338320L, 
1463052732L, 2079333972L, -1728366142L, 1989075744L, 812536764L, 
-1912583439L, -445283229L, 477683812L, 619588498L, -685375385L, 
-779575247L, -1762971274L, -1222582636L, 1769706661L, -120206929L, 
-110636440L, -1685501370L, 316166131L, -1164570795L, -2109198030L, 
1481118976L, 1812997609L, 60969051L, 871113388L, 335232186L, 
1063960175L, 1138584569L, -1451511154L, 810427228L, 142684109L, 
-11800777L, 1726025152L, -1454591330L, 1511533419L, -1222831379L, 
841729882L, -1622254568L, -1734604415L, 582131507L, 1012069716L, 
170729314L, 2078233591L, 760650817L, -446408506L, 855107076L, 
-1120456267L, -4632929L, 532324088L, 1319666390L, 1705776995L, 
-285479131L, 1606116546L, -1623903824L, -857552423L, 1487021899L, 
2066591164L, -433717782L, -1256617441L, 1967759529L, -1747548098L, 
118729004L, -828472451L, 1836194247L, -1769431888L, 1040063182L, 
2129448955L, 1272698973L, -1033052278L, 929468328L, -500374255L, 
-1834411005L, -770484476L, 30120754L, 712694151L, 1045086161L, 
-1883590314L, 675376948L, -1421110715L, 1092927119L, 1727412232L, 
1847315494L, -449837869L, 742458933L, 434027922L, 1778205024L, 
1303730377L, -26641413L, 1720679372L, -1038256550L, -1511990449L, 
-1364651495L, -2064846802L, -1903542724L, -1679559763L, -124109737L, 
-1700906592L, -1471372546L, 34566603L, 2082977741L, -1481032966L, 
-1034018504L, 391383777L, 1784036755L, 441263540L, 923678402L, 
-435300649L, -2040981727L, 2006159078L, 261195748L, 2112403221L, 
-655937729L, 1893780184L, -1836667146L, -1566668541L, -1537156539L, 
233658978L, -1747830320L, -417896711L, 521385003L, -438602852L, 
-499569718L, -525704001L, 68617737L, -255914210L, -168692020L, 
141235869L, -663723225L, 875302224L, -129207314L, -1735344997L, 
437819133L, 2104122858L, -1284788600L, 929552433L, -763993437L, 
181480100L, 2064120658L, -1038675289L, 537030385L, 1995341366L, 
-1315642668L, 233191013L, 1262920815L, 2031836840L, 1229847558L, 
670304563L, 484070805L, 1738504690L, -345213376L, -243574871L, 
2013649435L, -2098007060L, -1096576006L, 1746083887L, 2034176057L, 
-1762401714L, 1417175708L, 1792141325L, 2107356279L, 1556194432L, 
1976857310L, 900129195L, -926000467L, -734576870L, -1812193320L, 
-692278207L, -1597007117L, 1436998932L, -494229342L, -786209353L, 
1711602049L, 1712635782L, -390173244L, -733229835L, -948475696L
)
