# Supplementary material for: drLumi: An open-source package to manage data, calibrate, and conduct quality control of multiplex bead-based immunoassays data analysis
Source: PLoS One. 2017 Nov 14;12(11):e0187901. doi: 10.1371/journal.pone.0187901 (PMC5685631; doi:10.1371/journal.pone.0187901)
Supplement: S2 File — (TAR) [file pone.0187901.s002.tar › drLumi/R/fix_name.R]

fix_name <- function(x, values = c("&","'","@","*")){
    for (i in 1:length(values)){
        x <- gsub(values[i], "_", x,fixed=TRUE)
    }
    return(x)
}
