# Supplementary material for: drLumi: An open-source package to manage data, calibrate, and conduct quality control of multiplex bead-based immunoassays data analysis
Source: PLoS One. 2017 Nov 14;12(11):e0187901. doi: 10.1371/journal.pone.0187901 (PMC5685631; doi:10.1371/journal.pone.0187901)
Supplement: S2 File — (TAR) [file pone.0187901.s002.tar › drLumi/R/summary.loq.R]

#' @export
summary.loq <- function(object, ... ) {
  x <- object
  if (!inherits(x,"loq")) {
    stop("not loq object")
  }
  
  lloq <- unlist(lapply(x, function(y) y$lloq))
  uloq <- unlist(lapply(x, function(y) y$uloq))
  ly <- unlist(lapply(x, function(y) y$ly))
  uy <- unlist(lapply(x, function(y) y$uy))
  loq.drange <- abs(uloq - lloq)
  y.drange <- abs(uy - ly)
  method <- unlist(lapply(x, function(y) y$method))
  
  ans <- data.frame(analyte = names(x), lloq=lloq, uloq=uloq, ly=ly, uy=uy,
                    loq.drange = loq.drange,
                    y.drange = y.drange,
                    method=method)
  rownames(ans) <- 1:nrow(ans)
  return(ans)
}
