# Supplementary material for: drLumi: An open-source package to manage data, calibrate, and conduct quality control of multiplex bead-based immunoassays data analysis
Source: PLoS One. 2017 Nov 14;12(11):e0187901. doi: 10.1371/journal.pone.0187901 (PMC5685631; doi:10.1371/journal.pone.0187901)
Supplement: S2 File — (TAR) [file pone.0187901.s002.tar › drLumi/R/print.loq.R]

#' @export
print.loq <- function(x, ... ) {
    if (!inherits(x,"loq")) {
        stop("not loq object")
    }
    
    lloq <- unlist(lapply(x, function(y) y$lloq))
    uloq <- unlist(lapply(x, function(y) y$uloq))
    method <- unlist(lapply(x, function(y) y$method))  
    ans <- data.frame(analyte = names(x), lloq=lloq, uloq=uloq, method=method)
    rownames(ans) <- 1:nrow(ans)
    print(ans)
}
