# Supplementary material for: drLumi: An open-source package to manage data, calibrate, and conduct quality control of multiplex bead-based immunoassays data analysis
Source: PLoS One. 2017 Nov 14;12(11):e0187901. doi: 10.1371/journal.pone.0187901 (PMC5685631; doi:10.1371/journal.pone.0187901)
Supplement: S2 File — (TAR) [file pone.0187901.s002.tar › drLumi/R/ecdata.R]

#' Expected concentration data
#'
#' @name ecdata
#' @docType data
#' 
#' @description Expected concentration data based on multiplex 
#' immunoassays experiments.
#' 
#' @format A \code{data.frame} with the expected concentration of 30 analytes 
#' of one plate. It consists in 1 background sample, 3 positives controls
#' and 16 dilution points (first dilution is duplicated).
#' 
#' \itemize{
#' \item{\code{sample}}{: type of sample (background, control or standard).}
#' \item{\code{analyte}}{: analyte tested.}
#' \item{\code{ec}}{: expected concentration value.}
#' }
#' 
#' 
#' @keywords data
NULL
