# Supplementary material for: drLumi: An open-source package to manage data, calibrate, and conduct quality control of multiplex bead-based immunoassays data analysis
Source: PLoS One. 2017 Nov 14;12(11):e0187901. doi: 10.1371/journal.pone.0187901 (PMC5685631; doi:10.1371/journal.pone.0187901)
Supplement: S2 File — (TAR) [file pone.0187901.s002.tar › drLumi/R/print.lum_import.R]

#' @export
print.lum_import <- function(x, ...){
    cat(paste("The file imported is:",x$type_raw_data,"type","\n",sep=" ") )
    if(x$type_raw_data=="Fluorescence"){
        cat(paste("Identified data type:", names(x$dtblock),"\n",sep=" "
                  , collapse="") )
    }
    if(x$type_raw_data=="Bead"){
        cat(paste("Number of unique wells files", 
            length(unique(x[[1]]$well)),"\n",sep=" ") )
    }  
    cat("\n")
}
