# Supplementary material for: drLumi: An open-source package to manage data, calibrate, and conduct quality control of multiplex bead-based immunoassays data analysis
Source: PLoS One. 2017 Nov 14;12(11):e0187901. doi: 10.1371/journal.pone.0187901 (PMC5685631; doi:10.1371/journal.pone.0187901)
Supplement: S2 File — (TAR) [file pone.0187901.s002.tar › drLumi/vignettes/drLumi_vignette.bib]

@article{Gottschalk,
author = {PG Gottschalk  and JR Dunn},
title = {Determining the error of dose estimates and minimum and maximum acceptable concentrations from assays with nonlinear dose-response curves},
journal = {Comput. Methods Programs Biomed},
volume = {80},
pages = {204-215},
year = {2005},
} 
   

@article{Defawe ,
author = {OD Defawe  and Y Fong and E Vasilyeva and M Pickett and DK Carter and E Gabriel and S Rerks-Ngarm and S Nityaphan and N Frahm and MJ McElrath and SC De Rosa},
title = {Optimization and qualification of a multiplex bead array to assess cytokine and chemokine production by vaccine-specific cells},
journal = {J Immunol Methods.},
volume = {382},
pages = {117-128},
year = {2012},
} 


@article{NEILLTEST,
author = {JW Neill},
title = {Testing for lack of fit in nonlinear regression},
journal = {Ann. Statist.},
volume = {16},
pages = {733-740},
year = {1988},
} 

@Manual{INLR,
    title = {Introduction to Nonlinear Regression},
    author = {A Ruckstuhl},
    year = {2010},
    url = {http://stat.ethz.ch/~stahel/courses/cheming/nlreg10E.pdf},
}

@Manual{DRC,
    title = {drc: Analysis of dose-response curve data},
    author = {C Ritz  and J Strebig},
    year = {2013},
    note={R package version 2.3-96},
    url = {http://CRAN.R-project.org/package=drc},
}


@Manual{irr,
    title = {irr: Various Coefficients of Interrater Reliability and Agreement},
    author = {M Gamer and J Lemon  and I Fellows and S Puspendra},
    year = {2012},
    note = {R package version 0.84},
    url = {http://CRAN.R-project.org/package=irr},
}


@manual{msm,
    title = {msm: Multi-state Markov and hidden Markov models in continuous time},
    author = {C Jackson},
    year = {2014},
    note = {R package version 1.4},
    url = {http://CRAN.R-project.org/package=msm},
}

@manual{minpack.lm,
    title = {minpack.lm: R interface to the Levenberg-Marquardt nonlinear least-squares
        algorithm found in MINPACK, plus support for bounds},
    author = {Timur Elzhov and Katharine M. Mullen and Andrej-Nikolai Spiess and Ben Bolker},
    year = {2013},
    note = {R package version 1.1.8},
    url = {http://CRAN.R-project.org/package=minpack.lm},
}

@article{loqder,
author = {C Ritz  and AN Spiess},
title = {qpcR: an R package for sigmoidal model selection in quantitative real-time polymerase chain reaction analysis},
journal = {Bioinformatics},
volume = {24},
pages = {1549-1551},
year = {2008},
} 

@article{loqint,
author = {Conrad P. Quinn and Vera A. Semenova and Cheryl M. Elie and Sandra Romero-Steiner, Carolyn Greene and Han Li and Karen Stamey and Evelene Steward-Clark and Daniel S. Schmidt and Elizabeth Mothershed and Janet Pruckler and Stephanie Schwartz and Robert F. Benson and Leta O. Helsel and Patricia F. Holder and Scott E. Johnson and Molly Kellum and Trudy Messmer and W. Lanier Thacker and Lilah Besser and Brian D. Plikaytis and Thomas H. Taylor and Alison E. Freeman and Kelly J. Wallace and Peter Dull and Jim Sejvar and Erica Bruce and Rosa Moreno and Anne Schuchat and Jairam R. Lingappa and Sandra K. Martin and John Walls and Melinda Bronsdon and George M. Carlone and Mary Bajani-Ari and David A. Ashford and David S. Stephens and Bradley A. Perkins },
title = {Specific, Sensitive, and Quantitative Enzyme-Linked Immunosorbent Assay for Human Immunoglobulin G Antibodies to Anthrax Toxin Protective Antigen},
journal = { Emerg Infect Dis},
volume = {10},
pages = {1103-1110},
year = {2002},
} 

@article{logcv,
author = {GF Reed and F Lynn and BD Meade},
title = {Use of coefficient of variation in assessing variability of quantitative assays},
journal = {Clin Diagn Lab Immunol},
volume = {9},
pages = {1235-1239},
year = {2002},
} 
