# Supplementary material for: drLumi: An open-source package to manage data, calibrate, and conduct quality control of multiplex bead-based immunoassays data analysis
Source: PLoS One. 2017 Nov 14;12(11):e0187901. doi: 10.1371/journal.pone.0187901 (PMC5685631; doi:10.1371/journal.pone.0187901)
Supplement: S2 File — (TAR) [file pone.0187901.s002.tar › drLumi/vignettes/unnamed-chunk-5.tex]

\begin{knitrout}
\definecolor{shadecolor}{rgb}{0.969, 0.969, 0.969}\color{fgcolor}\begin{kframe}
\begin{verbatim}
> imp_path <- system.file(c("inst", "extdata"), "plate1.csv", package = "luminexData")
> imp <- lumImport(imp_path)
> imp
The file imported is: Fluorescence type 
Identified data type: Median 
 Identified data type: Net MFI 
 Identified data type: Count 
 Identified data type: Result 
 Identified data type: Range 
 Identified data type: Avg Net MFI 
 Identified data type: Avg Result 
 Identified data type: Avg Range 
 Identified data type: %CV Replicates 
 Identified data type: % Recovery 
 Identified data type: Comments 
 Identified data type: Units 
 Identified data type: Standard Expected Concentration 
 Identified data type: Control Expected Concentration 
 Identified data type: Control Range - Low 
 Identified data type: Control Range - High 
 Identified data type: Per Bead Count 
 Identified data type: Dilution Factor 
 Identified data type: Analysis Types 
 Identified data type: Analysis Coefficients 
 Identified data type: R^2 
 Identified data type: Audit Logs 
 Identified data type: Warnings/Errors 
> names(imp)
 [1] "dtblock"       "raw_metadata"  "well_vars"     "scurve_vars"  
 [5] "average_vars"  "batch_vars"    "name_batch"    "region_vars"  
 [9] "sample_vars"   "type_raw_data"
\end{verbatim}
\end{kframe}
\end{knitrout}
