# Supplementary material for: drLumi: An open-source package to manage data, calibrate, and conduct quality control of multiplex bead-based immunoassays data analysis
Source: PLoS One. 2017 Nov 14;12(11):e0187901. doi: 10.1371/journal.pone.0187901 (PMC5685631; doi:10.1371/journal.pone.0187901)
Supplement: S2 File — (TAR) [file pone.0187901.s002.tar › drLumi/vignettes/flow.tex]

\documentclass[class=minimal, border=1pt]{standalone}

 \usepackage[spanish]{babel}
% \usepackage[ansinew]{inputenc}
 % \usepackage[a4paper,top=0cm,bottom=0cm,left=0cm,right=0cm, landscape]{geometry}
 % \usepackage[a4paper, landscape]{geometry}

% \usepackage[pdftex]{graphicx}
\usepackage{tikz} % paquete para flow-chart
% \usepackage{setspace}
\usetikzlibrary{shapes,arrows} % paquete para dibujar clouds, elipse, etc.


% Define block styles
\tikzstyle{decision} = [diamond, draw, fill=blue!20,  text width=5cm, text badly centered, node distance=3cm, inner sep=0pt]%
\tikzstyle{block0} = [rectangle, draw, fill=green!10,  text width=3cm, text centered, rounded corners, minimum height=4em, node distance=5cm]%
\tikzstyle{block02} = [rectangle, draw, fill=green!10,  text width=3cm, text centered, rounded corners, minimum height=4em, node distance=5cm]%


\tikzstyle{block} = [rectangle, draw, fill=blue!20,  text width=3cm, text centered, rounded corners, minimum height=4em, node distance=5cm]%
\tikzstyle{block2} = [rectangle, draw, fill=blue!20,  text width=4.75cm, text centered, rounded corners, minimum height=4em, node distance=5cm]%
\tikzstyle{block3} = [rectangle, draw, fill=blue!20,  text width=4.3cm, text centered, rounded corners, minimum height=4em, node distance=5cm]%
\tikzstyle{block4} = [rectangle, draw, fill=blue!20,  text width=1.7cm, text centered, rounded corners, minimum height=4em, node distance=5cm]%
\tikzstyle{block5} = [rectangle, draw, fill=blue!20,  text width=3.6cm, text centered, rounded corners, minimum height=4em, node distance=5cm]%


\tikzstyle{line} = [draw, -latex', line width=2pt]%
\tikzstyle{cloud} = [ellipse,  draw,  fill=red!20, node distance=6cm,  minimum height=1cm,text width=3.1cm]%   
\tikzstyle{cloud2} = [ellipse, draw, fill=red!20, node distance=5cm, align=center, minimum height=1cm,text width=2.7cm]%
\tikzstyle{cloud3} = [ ellipse, draw, fill=red!20, node distance=5cm,  align=center, minimum height=1cm,text width=2.7cm]%
\tikzstyle{cloud4} = [ellipse, draw, fill=red!20, node distance=4cm,  align=center,minimum height=2cm,text width=3.2cm]%

\begin{document}


\begin{tikzpicture}[node distance = 3cm, auto]

    % Place nodes
    \node [block0] (raw) {xPONENT\textregistered };

    
        \node [block, below of=raw,  yshift=2.7cm] (lumimport) {
        Manage data: \\
		\begin{tabular}{c}
		 \texttt{{lum\_import}} \\
   	     \texttt{{lum\_export}} \\
      \end{tabular}		        
    };
    

     \node [block, below of=lumimport,  yshift=1.9cm] (dataselection) {Extract data:\\ \texttt{data\_selection}};    

    \node [block02, below of=dataselection] (raw2) {Raw data};

    
    \node [block, right of=dataselection] (scluminex) {Fit standard curve:\\ \texttt{scluminex}};
    
    \node [cloud, above of=scluminex] (scargs) {
		\begin{tabular}{c}
		\hspace*{-0.3cm}		 Background methods: \\
		\hspace*{-0.3cm}		Ignore (\textit{{ignore}}) \\
		\hspace*{-0.3cm}		Constraint (\textit{constraint}) \\
		\hspace*{-0.3cm}		Subtract (\textit{subtract}) \\
		\hspace*{-0.3cm}		Include  (\textit{include}) \\
      \end{tabular}		        
    };

    \node [cloud2, below of=scluminex] (scfuns) {%
		\begin{tabular}{c}%
	\hspace*{-0.3cm}	 Functions to fit:\\%
	\hspace*{-0.3cm}	 5PLogistic \textit{(SSl5)}\\%
	\hspace*{-0.3cm}	 4PLogistic \textit{(SSl4)}\\%
	\hspace*{-0.3cm} Exponential \textit{(SSexp)}\\%
      \end{tabular}		        
    };
    
    \node [block4, right of=scluminex] (plotcurves) {Plot data: \\ \texttt{plot}};   
    
    \node [cloud4, right of=plotcurves] (plotargs) {
		\begin{tabular}{c}
		\hspace*{-0.33cm}		Type:\\	
		\hspace*{-0.33cm}		Standard Curve \textit{(scurve)}\\
		\hspace*{-0.33cm}		Residuals \textit{(residuals)}\\
		\hspace*{-0.33cm}		QQplot \textit{(qqplot)}\\
		 \end{tabular}		        
    };    
    
    \node [block3, above of=plotcurves] (summary) {
    Summary models: \\     
    		\begin{tabular}{c}
				 \texttt{summary}\\
				  \texttt{as.data.frame}\\
				  \texttt{as.data.frame.summary}\\ 
				  \texttt{get\_outliers}\\ 
			 \end{tabular}	    
    };       

    \node [block5,  below of = summary, yshift=+1.9cm] (calibration) {
    Calibration of samples:\\     
    		\begin{tabular}{c}
				 \texttt{invest}\\
                \texttt{est\_conc}\\
			 \end{tabular}	    
    };                 
          

    \node [block5,  below of = summary, yshift=-1.9cm] (others) {
    Confidence/Prediction intervals:\\     
    		\begin{tabular}{c}
				 \texttt{conf\_bands}\\
			 \end{tabular}	    
    };                 
          
          
                    
    \node [block2, below of=plotcurves] (estimate) {
     Limits of Quantification:
    	\begin{tabular}{c}
				Coefficient of Variation:  \texttt{loq\_cv} \\	
				Interval:  \texttt{loq\_interval} \\
				Derivatives:  \texttt{loq\_derivatives} \\				
		\end{tabular}		    
    };                      

    

    
    
    % Draw edges
    \path [line] (raw) -- (lumimport);
    \path [line] (lumimport) -- (dataselection);
    \path [line] (raw2) -- (dataselection);
    \path [line, dashed] (scargs) -- (scluminex);
    \path [line, dashed] (scfuns) -- (scluminex);
    

   \path [line, dashed] (plotargs) -- (plotcurves);
    
    \path [line] (dataselection) -- (scluminex);
    \path [line] (scluminex) -- (summary);
    \path [line] (scluminex) -- (calibration);
    \path [line] (scluminex) -- (estimate);
    \path [line] (scluminex) -- (others);

    \path [line] (scluminex) -- (plotcurves);

\end{tikzpicture}


\end{document}
