# Supplementary material for: drLumi: An open-source package to manage data, calibrate, and conduct quality control of multiplex bead-based immunoassays data analysis
Source: PLoS One. 2017 Nov 14;12(11):e0187901. doi: 10.1371/journal.pone.0187901 (PMC5685631; doi:10.1371/journal.pone.0187901)
Supplement: S2 File — (TAR) [file pone.0187901.s002.tar › drLumi/MD5]

1a3c1b00afdd3c85aee22ebf98f10d6d *DESCRIPTION
34ca3e3470b25e2baba1f771ed71a1aa *NAMESPACE
f49f913e7d4e598ccf5436d0d560c5da *R/SSFunctions.R
d5503136d79e1b9acdf30d779d433013 *R/as.data.frame.scluminex.R
1b468462763bdb9db6cc76f01c28e6e8 *R/as.data.frame.summary.scluminex.R
71ebfdbe9a1b14cc6fc67d711b7f649a *R/avgimport.R
fc67363d2861cd971034da8e3b9a1626 *R/batchimport.R
b9ed7ffc08cfec20ab6b0a3d5aec6001 *R/bead_fun.R
71db6aa6fd70d47b59d41afdc7e1f4d7 *R/compair.R
f1bc93a0a117d6ab30de05346fdd0bd2 *R/conf_bands.R
afb4edb886bc1cc9adcb73d584c89d00 *R/convert_time.R
1cc5a4a4908ef34aa3d11b4f36c7be49 *R/data_selection.R
7294c24dcf6d9bc61df70fe07f965574 *R/define_data.R
bb31e3d6ce4901deb414dec6123674f2 *R/derivative.R
14f63681f1f6a9346b0b07ada21106db *R/ecdata.R
32de712fdd0c444e451429a8cb3afb9c *R/est_conc.R
75cf32996255cb6eb829b7ca3d566a90 *R/extractcoef.R
25df0214f540781a535d42bf5ac31eaf *R/fix_name.R
ba58aadbd6d8fc2630f8f46a7f88d084 *R/geom_mean.R
6ac83440c5e51d1d183601eaced47707 *R/getPredict.R
9a1589dc519d4b11626146549b8efac1 *R/get_aic.R
c54fb7faba56461f5ceed211eaea75e9 *R/get_convergence.R
30e0839868cd927bf2878518ce18c8d1 *R/get_fitted.R
b35cb9328493adcb59109501e065e4e4 *R/get_modelfit.R
c361fe2a2cf5404b132abde71805cd07 *R/get_neilltest.R
56f4e88689da20144f743290bc5eccc6 *R/get_outliers.R
625f8502c90f1c004d0c40551b340a9e *R/get_rsq.R
ca4c25f41d93e4cdcd0188c493e538be *R/intra_icc.R
13bb3ad3f6cb462df3e6086e09d2d94b *R/invest.R
15bf73562365bced02cc7569cc447017 *R/invest.fun.R
78b6e6eb45becdb4f3729ef8d153a3df *R/invest.loq.interval.R
63296aae690c9647b23e870791d4986a *R/loq_cv.R
aff0e248ad4ab10d25e53b967bd92a57 *R/loq_derivatives.R
6c8bf070dccf12a7ff465cfdc62b3b6a *R/loq_interval.R
e37e6349bcc79d3b281bf7da6c790cf6 *R/lum_export.R
1ea6b3353a38e596dd95333a93c3e194 *R/lum_import.R
f431fda93fc2dd930ca74c7cb9589abf *R/lum_import.default.R
3f562d1ca04531c5a712c576783748c4 *R/lum_import_bead.R
f4ac3962cfd1f512a8444dbe3128659f *R/lum_import_fluor.R
2bfec37b1fe89ae04faf958fff9e100f *R/luminexData-internal.R
83c955d7f3e1b324b7b1c623add50bdd *R/mfidata.R
3cee6b9351f5297a473a7eed58bda37e *R/plot.scluminex.R
f6801a240f6f5d7deaad34453bce7bb5 *R/plotLum.R
2bc7c9687e993f59b4382e84ae28392f *R/plotQQnorm.R
447738ced2d76d0b887b46c96573628c *R/plotRes.R
a99aadfebbd2306ff9a28bd13b0539d0 *R/print.loq.R
e5972cc3f75225a4be98e6cc08c1ff22 *R/print.lum_export.R
3552a1829d80dac0a0171610d3db9ad0 *R/print.lum_import.R
0c39a65b950afb472a64e4e979fb8471 *R/print.scluminex.R
359637e2258f9e88004fcb64420f6abf *R/print.summary.scluminex.R
c5013b47a300411391f606242ea7edc0 *R/regionimport.R
e1ae52dff63660616999de8e02d5379f *R/sampleimport.R
022ab85a322eed7065fd61f3f41612b5 *R/scluminex.R
5eff273661043520bea6e93fa8dcb4eb *R/scurveimport.R
382eaf88fe3da84b70ece560dace8f98 *R/summary.loq.R
4bc43f741dc89f9abf6e373c41b9e5d6 *R/summary.scluminex.R
f23b117e313df4d691f4a308ef3c99bb *R/wellsimport.R
527b4c093a307e65b2af685ba1e7ff6d *build/vignette.rds
dff9f7e40eeddec3e06594845e923161 *data/ecdata.rda
47785b453e7d4518f79a6bedee0abdc0 *data/mfidata.rda
b64907d215e16380f14f9c2c7929871d *inst/NEWS
727bd5720e272911ca648fd85fba6199 *inst/doc/drLumi.R
eb31306c5844aed09092d7ae4829ffdd *inst/doc/drLumi.pdf
2080069c713ef025232160b3837ddd9a *inst/doc/drLumi.rnw
fb4c8f4e21c641ff18aebbd3fe819001 *inst/extdata/bead_data.zip
0090b810a9c01304e9c7db7443a8eb26 *inst/extdata/bead_data/plate_P1_A1.csv
598d4bb7da769cd6f7435baf9bab922c *inst/extdata/bead_data/plate_P1_A2.csv
6357a2ea25f6a8e8d28f31c6348cd937 *inst/extdata/plate1.csv
4a256dd5f4164db148a7e21194758410 *inst/extdata/toydata.R
893978ab7220100b84bec69901657c29 *inst/tests/invest_decreasing.R
6a4c65f280e6d7be55b62b319b0a4ed5 *inst/tests/report_interval_loq.R
e1af674e6c7defe075445306d586e6a6 *inst/tests/test-data_selection.R
10fa2f0061f1ea546428664cb226dc87 *inst/tests/test-loq_interval.R
18ec3d9eb46029c9475a32438abff2e6 *man/SSexp.Rd
d64dc7ff2c5961a1cb4366737d4f6dc7 *man/SSexpcons.Rd
76293655474eccf9f8abdbe4e88ddde6 *man/SSl4.Rd
83e37a2526a0ee1046ecd46f6d0eef4d *man/SSl4cons.Rd
4459edb40d1fb5167dd547fad8fab564 *man/SSl5.Rd
b43a5d28f923e2669a2a6ff200037e48 *man/SSl5cons.Rd
cfa67b9e9244499106ed2fe142f6c60a *man/conf_bands.Rd
d86403c5f8c5d1688475f4d54b427fa6 *man/data_selection.Rd
f8e2503a101ae894315506b1bb95c5e2 *man/ecdata.Rd
268635ceb37fb7a9bb1dac4e2db1a694 *man/est_conc.Rd
fb8e4949339ccf3f2b923d39e4bf2923 *man/get_outliers.Rd
ed3a2ca3d81a0f20b3282afcb91d9c9b *man/intra_icc.Rd
8e43a03336371c16a9285faed7478fc5 *man/invest.Rd
d0c7a299bedaf203f57891e2abfe26f1 *man/loq_cv.Rd
64c8c85565eb354a59dc541a3ffbf199 *man/loq_derivatives.Rd
29f06d9b0196237bb1184902c2e57cc4 *man/loq_interval.Rd
eb6ca819bf231890c6a4818308bf5779 *man/lum_export.Rd
df8a511d13ae83771c84371be67c3e05 *man/lum_import.Rd
5e1732d07ded6069a50e4be33dcf4bd4 *man/mfidata.Rd
a6343fbad18f82b22e33d72d9253cd41 *man/plot.scluminex.Rd
2a31f7809559aff26f6bc8a066a5110a *man/scluminex.Rd
fc406e23c8cc277d9e8514291cbf1b89 *man/summary.scluminex.Rd
826528a031bc76879432563df1180a22 *tests/test-all.R
9a44f93a47d5adce37e6b4f6b76ef725 *vignettes/backcomparison.pdf
ebed23de5c4b88ddad283109ae306114 *vignettes/comparisonbackground.pdf
2080069c713ef025232160b3837ddd9a *vignettes/drLumi.rnw
4f52457282a707cc535e46af7f3a3a7c *vignettes/drLumi_vignette.bib
a3955122d0f889c80ceb5359998cd0e7 *vignettes/flow.pdf
6a308266a236f82f5a8836e269f62571 *vignettes/flow.synctex.gz
73b6bc8768975861b4cff83697d62949 *vignettes/flow.tex
7ec15c16d0d66790f28e90343c5434a3 *vignettes/framed.sty
1d5021936f5faf7b824b1b503c809383 *vignettes/loqder.pdf
90cc2a68b8af6de16142aed733993ea7 *vignettes/qqplot.pdf
d24ff2808439103d499ff4952e473917 *vignettes/resplot.pdf
ee8ade6ee29bec23b30a286de92a2e20 *vignettes/scurveplot.pdf
57afd0a0fcadad6e0c07755071c8a3a7 *vignettes/test.vrb
c89e8b35629dfe435816eb515dcfa78a *vignettes/unnamed-chunk-12.pdf
f0bafe61e11ae867d3a3ec2330cc8d83 *vignettes/unnamed-chunk-13.pdf
eb4b11020e933c57ada72bbda4fe71c6 *vignettes/unnamed-chunk-14.pdf
2d834c31a605c8d37d4233759daf7a8d *vignettes/unnamed-chunk-18.pdf
df971ad95327024485911803fabb15bb *vignettes/unnamed-chunk-19.pdf
0b93b79c9f7170a7895a867a503079f4 *vignettes/unnamed-chunk-26-1.pdf
6052eaf655c8406b6c96e5225d687f4a *vignettes/unnamed-chunk-33.pdf
8f1aae6aa0a41384b75f127fa1a9b8d2 *vignettes/unnamed-chunk-34.pdf
b5133d01ae99b3cde5f8c6a38ba344b7 *vignettes/unnamed-chunk-35.pdf
e85b9ce7e23ed99d8340c623a046e16f *vignettes/unnamed-chunk-36.pdf
ca3bc30cef4f8e6886c72bda84795869 *vignettes/unnamed-chunk-37.pdf
a3d1f45df44aa797a74d7c2dc5e4da84 *vignettes/unnamed-chunk-38.pdf
aa0058a5087e6e9c5e32b88f126eeb75 *vignettes/unnamed-chunk-5.tex
0177fb07a08e3eb7e78cb083c911a744 *vignettes/unnamed-chunk-52-1.pdf
ec77a0d1634ce89cc565f7f9035ba9ce *vignettes/unnamed-chunk-54-1.pdf
08a71726f245a64cefac7b2f9af8113a *vignettes/unnamed-chunk-57-1.pdf
