# Supplementary material for: drLumi: An open-source package to manage data, calibrate, and conduct quality control of multiplex bead-based immunoassays data analysis
Source: PLoS One. 2017 Nov 14;12(11):e0187901. doi: 10.1371/journal.pone.0187901 (PMC5685631; doi:10.1371/journal.pone.0187901)
Supplement: S2 File — (TAR) [file pone.0187901.s002.tar › drLumi/DESCRIPTION]

Package: drLumi
Type: Package
Title: Multiplex Immunoassays Data Analysis
Description: Contains quality control routines for multiplex immunoassay data, 
    including several approaches for: treating the background noise of the assay,  
    fitting the dose-response curves and estimating the limits of quantification.
Version: 0.1.2
Depends: R (>= 3.2.2)
Imports: reshape, Hmisc, chron, gdata, plyr, stringr, ggplot2,
        minpack.lm, stats, irr, rootSolve, msm
Date: 2015-09-20
VignetteBuilder: knitr
Suggests: knitr, testthat, xtable
Authors@R: c(person("Hector", "Sanz", role = c("aut", "cre"), email = "hector.sanz@isglobal.org"),
	     person("John", "Aponte", role = "aut"),
             person("Jaroslaw", "Harezlak", role = "aut"),
             person("Yan", "Dong", role = "aut"),
             person("Magdalena", "Murawska", role = "aut"),
             person("Clarissa", "Valim", role = "aut"),
             person("Aintzane", "Ayestaran", role = "ctb"),
             person("Ruth", "Aguilar", role = "ctb"),
             person("Gemma", "Moncunill", role = "ctb"))   
License: GPL (>= 2)
NeedsCompilation: no
Packaged: 2015-09-23 10:30:09 UTC; hsanz
Author: Hector Sanz [aut, cre],
  John Aponte [aut],
  Jaroslaw Harezlak [aut],
  Yan Dong [aut],
  Magdalena Murawska [aut],
  Clarissa Valim [aut],
  Aintzane Ayestaran [ctb],
  Ruth Aguilar [ctb],
  Gemma Moncunill [ctb]
Maintainer: Hector Sanz <hector.sanz@isglobal.org>
Repository: CRAN
Date/Publication: 2015-09-24 01:27:27
