# Supplementary material for: drLumi: An open-source package to manage data, calibrate, and conduct quality control of multiplex bead-based immunoassays data analysis
Source: PLoS One. 2017 Nov 14;12(11):e0187901. doi: 10.1371/journal.pone.0187901 (PMC5685631; doi:10.1371/journal.pone.0187901)
Supplement: S2 File — (TAR) [file pone.0187901.s002.tar › drLumi/man/mfidata.Rd]

% Generated by roxygen2 (4.1.1): do not edit by hand
% Please edit documentation in R/mfidata.R
\docType{data}
\name{mfidata}
\alias{mfidata}
\title{Median Fluorescence Intensity data}
\format{A \code{data.frame} with the median fluorescence intensity values of
three differents plates based on 30 analytes perplate.
The variables are:
\itemize{
\item{\code{plate}}{: plate/batch information}
\item{\code{well}}{: well position in plate based on 96 wells plate}
\item{\code{analyte}}{: analyte (30 per well)}
\item{\code{sample}}{: type of sample (blank, standard, positive
control or sample to be analyzed)}
\item{\code{mfi}}{: median fluorescence intensity}
}}
\description{
Dataset with the median fluorescence intensity values
for three 96-wells plates
(from the same experiment), with 30 analytes information per plate
(multiplex experiment).
}
\keyword{data}
