# Supplementary material for: drLumi: An open-source package to manage data, calibrate, and conduct quality control of multiplex bead-based immunoassays data analysis
Source: PLoS One. 2017 Nov 14;12(11):e0187901. doi: 10.1371/journal.pone.0187901 (PMC5685631; doi:10.1371/journal.pone.0187901)
Supplement: S2 File — (TAR) [file pone.0187901.s002.tar › drLumi/man/lum_import.Rd]

% Generated by roxygen2 (4.1.1): do not edit by hand
% Please edit documentation in R/lum_import.R
\name{lum_import}
\alias{lum_import}
\title{Import Luminex data}
\usage{
lum_import(x, ...)
}
\arguments{
\item{x}{a file or directory of files for Fluorescence and Metadata-type or
Bead files respectively}

\item{...}{other parameters of the function}
}
\value{
If import data is Fluorescence-type data several objects are
returned in a list format:
\itemize{
\item{\code{dtblock}}{, blocks of information from raw data}
\item{\code{raw_metadata}}{, raw metadata}
\item{\code{well_vars}}{, list of variables for the well data}
\item{\code{scurve_vars}}{, list of variables for the standard curve data}
\item{\code{average_vars}}{, list of variables for the average data}
\item{\code{batch_vars}}{, list of variables for the batch data}
\item{\code{name_batch}}{, name of the batch}
\item{\code{type_raw_data}}{, Fluorescence}
\item{\code{region_vars}}{, list of variables for the region data}
\item{\code{sample_vars}}{, list of variables for the sample data}
}
If import data is Bead-type data two objects are returned in a list format:
\itemize{
\item{\code{bead_files}}{, all information from bead csv files}
\item{\code{name_batch}}{, name of the batch}
\item{\code{type_raw_data}}{, Bead}
}
}
\description{
Import xPONENT software raw data from Luminex assays and
converts in an easy-to-work file
}
\details{
The list of variables that return is based on the main structure of
luminex information.
}
\examples{
imp_path <-  system.file(c("inst","extdata"),"plate1.csv",
package="drLumi")
imp <- lum_import(imp_path)
imp
}
\seealso{
\code{\link{lum_export}}
}
